# Supplementary material for: Wearing face masks when no longer mandatory: An exploratory study about attitudinal and psychological health factors in a large Italian sample
Source: PLoS One. 2025 Mar 4;20(3):e0314607. doi: 10.1371/journal.pone.0314607 (PMC11878940; doi:10.1371/journal.pone.0314607)
Supplement: S1 Table — The data source for the regression analysis https://doi.org/10.5061/dryad.fbg79cp3g. (CSV) [file pone.0314607.s001.csv]

Education	Age	PastCOVIDinfection	Touching	Contact_with_professionals	Contact_with_unknown	Selfaction_control	Positivity_ToughSituation	Frustration_FreedomLimitation	Anger_FreedomLimitation	COVID_ScientificResearch	COVID_MedicalGuidelines	Emotion_Controlled	Emotion_Weak	Emotion_Scared	Emotion_Silly	Emotion_Brave	Emotion_Caring	Emotion_Strong	Emotion_Protected	Maskuse_OpenEnvironment	Maskuse_Closedenvironment	MACRF	Negative_Affectivity	Detachment	Antagonism	Disinhibition	Psychoticism	Depressoin	General_Anxiety	id
1	1	2	1	4	2	4	3	4	4	4	4	1	1	1	1	1	5	1	5	1	1	17	2	3	4	4	3	1	2	1
2	2	1	5	4	5	4	4	5	5	4	5	1	1	3	1	3	5	3	4	1	0	15	5	2	3	2	6	2	3	2
1	2	1	4	1	5	4	4	5	5	5	5	1	1	1	1	1	5	2	5	1	1	8	4	2	1	2	3	2	3	3
1	1	1	2	1	1	2	2	1	1	5	5	1							4	2	1	16	10	7	8	6	6	2	1	4
2	2	2	3	5	3	4	4			5	5	1	1	1	1	1	4	3	4	1	1	9	3	1	4	1	5	3	2	5
2	2	1	5	3	5	3	2	4	5	4	5	2	4	3	1	3	4	3	4	1	1	17	8	8	7	6	10	2	3	6
3	1	2	4	3	4	4	3				5	1	1	1	1	1	4	4	5	2	1	12	5	3	3	0	0	2	1	7
2	2	1	2	4	4	3	3	4	5	5	5	1	1	1	2	1	3	2	4	1	0	13	9	3	3	5	5	2	2	8
2	2	2	4	3	3	4	2	5	5	5	5	2	1	1	1	2	5	3	5	1	1	19	9	10	4	2	4	2	3	9
1	1	1	5	3	5	4	3	5	5	1	1	5							5	1	1	8	6	4	2	11	8	4	5	10
3	2	1	4	3	5	4	4	4	4	4	4	1	1	1	1	1	4	1	4	1	0	18	5	4	4	1	5	3	3	11
2	2	2	2	3	1	4	4	4	5	4	4	1	1	1	1	1	4	4	5	1	1	22	9	8	6	7	8	3	3	12
1	2	2	4	5	5	3	2	3	4	5	5	1	1	1	2	1	5	5	5	1	1	15	11	5	5	3	8	4	2	13
6	1	1	4	5	5	4	4	5	4	5	4	4	2	4	4	4	4	4	4	2	1	11	3	2	4	2	1	2	2	14
2	1	1	5	4	5	3	3	5	5	5	4	5	5	5		5	5	5	5	2	1	28	12	3	1	0	9	4	4	15
2	2	1	4	1	5	4	5	3	4	5	4	1	1	2	3	1	4	3	4	1	0	10	9	5	2	2	5	2	2	16
3	2		5	5	5	2	1	4	3	3	2	3	2	2	2	2	2	3	2	2		12	6	2	3	4	3	3	3	17
3	2	2	4	3	5	4	4	4	4	5	5	1	1	1	1	1	5	1	4	1	1	11	8	6	4	1	6	2	2	18
1	2	1	3	1	4	1	3	4	5	3	4	4	3	1	4	2	5	3	5	1	0	13	11	7	3	5	10	4	5	19
2	2	1	3	5	2	3	3	5	5	4	4	3	1	2	1	2	4	3	3	1	0	15	7	9	3	7	5	2	2	20
2	2	1	5	4	5	4	4	5	5	5	5	1	1	1	1	1	5	4	5	1	1	11	6	0	2	2	1	1	1	21
3	2	1	2	4	4	4	5	4	4	5	5	1	1	1	1	1	4	3	5	1	1	9	4	2	0	0	0	3	1	22
1	2	1	3	4	3	4	4	4	5	5	5	1	1	1	1	1	4	3	5	1	1	13	6	3	5	6	6	2	2	23
2	2	1	5	1	5	4	3	5	4	5	5	1	1	1	1	1	4	3	5	1	1	14	6	5	2	2	4	3	2	24
1	2	2	4	4	5	3	3	5	5	5	5	1	1	4	1	1	5	4	5	1	1	7	7	4	7	6	4	3	3	25
2	2	1	4	4	5	4	4	5	4	5	5	1	1	1	1	3	5	3	4	1	0	16	10	4	4	4	7	2	2	26
3	2	2	2	4	4	4	4	4	4	4	4	3	3	3	2	3	4	4	4	1	1	16	5	2	1	0	0	3	3	27
3	2	2	4	4	5	4	3	4	3	5	5	1	1	1	1	3	4	3	5	1	1	18	10	5	1	1	3	2	3	28
1	2	2	4	4	5	4	4	5	5	5	5	1	2	2	3	2	4	4	5	1	0	16	11	4	0	1	9	4	5	29
2	2	1	4	4	3	3	4	4	4	5	4	2	1	1	1	3	5	3	4	1	1	15	7	7	5	5	7	2	2	30
3	2	1	4	3	4	4	4	4	4	4	5	4	1	2	1	3	4	3	3	1	1	4	3	3	1	2	4	1	1	31
2	2	2	4	4	5	4	5	5	5	5	5	1	1	1	2	3	4	3	4	1	0	17	7	6	3	2	7	2	3	32
2	2	1	3	4	4	4	3	5	5	5	5	1	1	1	1	3	4	3	5	2	1	3	3	2	1	1	3	2	2	33
1	2	2	3	4	5	4	5	4	5	5	5	1	1		1	3	3	3	5	1	1	14	5	1	1	0	1	1	2	34
2	2	1	2	2	4	4	4	4	4	5	5	1	1	1	1	1	5	1	5	1	1	5	3	0	0	0	0	2	2	35
2	2	1	1	5	4	4	5	5	5	3	3	4	3	1	3	3	5	3	3	1	0	15	6	2	2	1	0	2	2	36
2	2	2	4	4	5	3	3	4	4	5	5	3	1	1	1	1	1	1	4	1	0	3	6	7	2	2	8	3	5	37
1	1	1	4	4	5	4	4	5	5	4	5	3	1	1	1	3	5	3	5	1	0	9	1	5	2	6	6	2	1	38
1	2	1	3	3	4	3	4	3	4	5	5	1	1	1	1	3	5	4	5	1	1	9	5	3	2	4	4	3	5	39
1	2	1	4	3	5	4	4	3	4	4	4	2	2	2	2	3	4	3	4	1	1	16	7	3	3	7	7	3	3	40
2	2	1	4	5	4	3	4	3	4	5	5	1	1	1	1	3	5	3	4	1	0	0	5	2	3	3	3	2	2	41
2	2	1	5	4	5	4	3	5	4	5	4	1	1	1	1	1	5	5	5	1	0	1	5	1	0	3	3	2	1	42
3	2	2	4	4	4	4	4	4	5	5	5	1	1	1	1	1	4	3	5	1	0	13	7	6	0	1	6	2	3	43
3	2	1	1	5	1	3	2	3	1	5	5	1	1	1	1	3	5	3	4	1	1	3	5	3	6	3	5	1	1	44
6	2	1	2	3	5	4	4	5	5	5	5	1	1	1	1	3	5	3	5	2	1	20	5	1	1	0	1	4	4	45
6	2	2	4	5	2	1	2	4	4	5	5	4	3	1	1	1	1	1	3	1	0	18	10	8	7	3	12	4	5	46
2	2	1	2	2	2	3	4	3	4	4	4	1	1	1	5	1	1	1	1	1	0	0	3	4	10	10	6	2	2	47
2	2	2	4	5	4	2	5	5	2	3	4	1	1	1	1	5	5	5	4	1	0	4	0	2	1	1	5	1	3	48
1	2	1	2	5	3	4	4	4	4	5	5	3	1	1	1	3	5	3	4	1	1	17	2	0	2	4	5	2	2	49
1	2	1	4	3	1	3	4	4	5	4	5	4	1	1	1	1	1	1	1	1	0	10	5	2	1	4	0	3	3	50
2	2	1	3	3	5	4	4	4	4	5	5	3	1	1	1	1	5	4	5	1	1	13	7	3	10	0	4	2	3	51
3	1	2	1	4	4	3	4	5	5	5	3	3	2	2	1	1	3	2	4	1	0	16	5	6	6	3	4	2	2	52
1	2	1	2	5	5	4	5	4	4	5	5	1	2	1	4	4	5	1	5	1	0	5	4	4	6	3	9	1	1	53
3	2	1	4	5	4	3	4	5	5	5	4	4	2	1	5	1	1	1	1	1	0	6	6	1	7	7	7	4	5	54
1	2	1	4	5	5	3	4	4	4	5	5	1	1	1	1	3	5	1	4	2	1	13	8	3	2	5	8	3	4	55
1	2	2	4	4	5	2	3	4	4	4	4	3	3	1	1	3	5	5	5	1	0	18	11	6	3	6	8	3	2	56
1	2	1	2	4	1	3	4	4	5	4	4	3	3	1	3	1	1		2	1	0	13	4	7	6	7	7	2	2	57
1	2	2	2	4	2	3	3		3	4	3	3	2	2	3	3	3	3	4	1	0	18	5	3	0	3	3	2	3	58
1	2	1	4	5	4	4	4	4	4	5	5	3	3	3	3	3	3	3	4	1	0	3	5	0	1	3	4	2	2	59
1	2	2	3	4	2	4	4	2	3	5	5	1	1	1	1	1	4	1	5	1	1	13	7	8	10	7	8	2	2	60
2	2	2	4	4	5	3	3	4	3	5	5	1	1	4	1	4	5	4	5	1	1	17	5	1	2	1	3	1	1	61
2	2	1	4	1	5	4	4	4	4	5	5	1	1	1	1	1	4	4	4	1	0	14	0	0	3	1	0	4	4	62
2	2	1	3	3	3	4	3	5	5	5	5	1	1	2	1	1	4	1	5	1	0	6	7	3	2	1	3	1	2	63
1	2	1	2	4	4	3	3	3	3	5	5	1	1	1	1	1	3	3	3	1	0	9	8	4	5	8	7	2	2	64
2	2	2	3	5	5	3	3	4	5	3	4	5	4	5	5	1	1	1	1	1	0	9	9	5	4	8	6	4	3	65
3	1	1	3	3	3	4	3					5	3	1	1	3	3	3	5	1	1	16	6	3	5	3	6	2	3	66
1	2	1	4	3	5	4	3	5	4	5	5	1	1	1	1	1	4	3	5	1	1	7	5	5	5	3	8	2	2	67
3	1	1	2	3	5	4	3	5	5	4	4	5	1	1	1	4	5	5	5	2	1	5	9	6	1	5	6	2	2	68
5	1	2	4	3	5	4	3	4	4	4	4	1	1	1	1	1	2	1	1	1	0	0	2	4	2	1	0	2	2	69
2	2	1	3	3	4	4	4	4	5	5	4	1	1	1	1	3	4	4	5	1	0	10	5	3	0	0	1	3	4	70
3	2	1	5	4	5	4	4	2	5	5	5	1	1	1	1	1	5	4	5	1	1	8	3	4	3	2	2	2	2	71
3	1	1	5	5	5	4	4	5	5	5	5	4	4	1	1	4	5	5	5	1	0	18	8	4	3	3	4	4	2	72
1	2	1	4	4	3	3	3	5	5	4	4	1	1	2	1	3	4	4	4	1	1	17	8	8	4	5	5	2	3	73
1	2	2	1	4	5	3	3	2	5	4	4	3	3	4	1	4	4	3	3	1	0	9	5	8	1	8	4	4	3	74
2	2	1	4	5	3	3	3			5	5	2	1	1	1	1	5	3	4	1	1	14	8	7	5	6	7	3	3	75
2	2	2	1	5	5	4	5	4	5	5	5	3	5	4	1	1	3	3	4	1	0	15	4	4	5	1	6	3	1	76
1	1	1	3	3	3	4	4	3	5	5	5	1	1	1	1	1	5	1	4	1	1	11	6	4	3	1	4	2	2	77
1	2	1	4	1	5	3	3	4	4	5	5	5	1	1	1	1	5	3	5	1	1	23	13	14	3	3	9	4	5	78
3	1	1	1	4	2	3	4	3	3	5	5	1	1	1	1	3	5	3	3	1	1	0	1	2	0	2	1	1	1	79
5	1	1	4	5	4	3	4	5	5	4	4	4	1	1	2	1	5	5	5	1	1	22	9	4	4	4	5	2	2	80
2	1	2	2	4	2	3	4	4	5	5	5	1	1	1	1	3	4	3	5	1	0	6	4	0	1	5	3	2	1	81
1	2	2	4	3	5	4	2	4	4	5	5	1	1	1	1	1	4	1	5	1	1	15	10	9	3	2	9	3	3	82
5	1	2	5	3	5	4	3	2	1	4	4	5	1	1	1	3	5	5	5	1	1	10	8	9	8	7	7	2	2	83
2	2	2	2	5	4	2	3	4	4	5	5	4	3	4	4	2	5	2	4	1	0	12	8	2	3	2	4	4	3	84
1	2	1	3	4	5	4	4	5	5	5	5	3	2	2	2	2	4	4	4	1	0	1	1	1	8	5	4	2	3	85
1	2	1	4	4	5	3	3	4	4	5	5	1	1	2	1	3	5	4	5	1	1	12	4	3	1	4	4	3	3	86
1	2	1	4	3	4	2	3	4	4	5	5	1	1	1	1	3	5	4	5	1	1	26	10	7	3	4	11	4	5	87
3	2	2	4	3	4	4	3	4	5	5	5	1	1	2	1	3	5	3	4	1	1	15	4	1	3	0	1	1	2	88
2	2	2	2	4	4	5	4	4	5	5	5	1	1	1	2	1	4	2	5	1	0	2	2	2	0	3	1	2	2	89
5	2	1	2	3	3	3	3	3	4	4	4	1	1	1	1	1	4	3	4	1	0	12	8	7	4	6	5	2	2	90
1	2	2	2	4	2	4	4	4	5	5	5	1	1	1	1	3	4	2	4	1	0	6	1	1	2	6	3	1	1	91
3	1	2	5	4	5	4	2	5	5	5	5	1	1	1	1	3	5	5	5	1	1	19	10	8	1	9	5	4	5	92
2	2	1	5	3	4	4	2	5	5	5	4	1	1	1	1	1	5	1	5	1	1	8	5	7	0	1	2	1	2	93
1	1	1	3	4	3	5	3	5	5	5	5	1	1	1	1	3	4	3	3	1	0	0	1	4	0	2	1	1	1	94
1	2	1	3	4	3	3	4	4	4	5	4	3	1	1	1	3	3	3	4	1	0	4	9	7	3	1	8	2	2	95
2	1	2	4	3	4	3	4	3	4	4	5	1	1	1	1	1	5	3	5	1	1	9	7	6	0	3	6	2	2	96
2	2	2	3	5	4	4	4	4	4	5	5	1	1	1	1	1	4	1	4	1	0	5	2	2	2	3	3	1	2	97
2	2	1	4	3	4	2	3	3	3	5	5	4	1	1	1	1	3	3	4	1	0	13	10	4	1	3	5	2	1	98
1	2	2	2	5	5	4	4	5	5	5	5	3	2	3	1	1	4	3	4	1	0	13	7	5	4	2	5	2	2	99
2	2	2	5	2	3	3	4	4	5	5	5	1	1	1	2	3	4	3	4	1	0	1	6	8	4	1	6	3	2	100
1	2	2	2	4	5	3	4	5	5	5	4	1	1	1	1	3	5	3	5	1	0	15	7	7	4	6	7	2	2	101
1	2	1	2	5	3	4	4	5	4	5	5	3	1	1	1	1	5	1	4	1	1	3	5	4	2	9	6	2	3	102
1	1	1	1	5	1	4	3	5	5	3	3	1	1	1	1	1	1	1	1	1	0	3	2	0	0	0	0	1	1	103
2	2	1	3	5	5	4	4	4	4	5	5	1	1	1	1	1	5	3	5	1	1	9	6	5	3	2	4	1	2	104
1	1	1	3	3	3	4	4	5	5	3	3	1	3	3	3	3	3	3	3	1	0	0	2	1	4	8	4	1	2	105
3	1	2	2	4	4	4	4	4	5	5	4	4	1	1	1	1	5	1	4	1	0	8	5	3	2	0	3	1	1	106
2	2	1	3	3	4	3	3	5	5	5	5	1	1	1	1	3	5	3	5	1	0	8	10	8	3	6	10	3	5	107
1	2	2	3	4	2	3	3	5	5	5	4	2	4	3	4	1	1	1	3	1	0	2	6	5	4	4	4	3	4	108
5	1	2	4	5	5	5	5	4	5	4	4	1	1	1	1	3	5	3	4	1	1	8	6	5	2	3	7	2	3	109
6	2	2				3	3	4	5	5	5	1	1	4	1	3	5	3	5	1	1	4	11	6	1	3	12	2	3	110
3	2	1	4	2	5	4	4	4	3	5	4	1	1	2	1	3	5	4	5	1	0	15	5	4	1	0	6	2	1	111
2	2	1	2	4	4	4	4	4	3	5	5	1	1	1	1	1	4	1	4	1	1	3	3	2	0	1	4	1	1	112
6	2	1	2	3	4	4	4		5	5	4	1	1	1	1	4	5	4	5	2	1	15	7	1	0	1	1	1	2	113
3	2	2	4	3	4	2	3	4	4	5	5	1	1	3	1	3	4	1	5	1	0	15	10	7	3	2	4	2	2	114
3	2	1	4	3	5	4	2	4	3	4	4	1	1	2	2	3	4	4	3	1	1	13	11	8	8	5	9	2	4	115
1	2	1	4	4	5	3	4	3	5	5	5	1	1	3	1	3	4	3	4	1	0	11	6	6	4	5	8	1	2	116
2	1	2	4	2	5	3	4	3	3	5	5	1	1	1	1	1	3	1	3	1	0	9	8	5	2	6	8	1	2	117
6	1	1	5	5	5	3	3	3	3	5	5	1	1	1	1	1	5	1	5	1	0	19	5	4	3	0	4	2	2	118
1	1	1	2	4	2	3	3	4	4	4	4	4	1	1	3	2	5	2	5	1	0	16	8	5	3	3	8	1	1	119
1	1	2	4	5	5	4	4	5	5	5	4	3	1	1	1	1	4	1	3	1	0	11	6	1	7	5	6	3	3	120
3	2	2	4	4	5	3	4	3	4	5	5	4	1	1	2	3	4	3	4	1	0	6	1	3	5	4	3	2	1	121
1	1	1	4	5	5	4	4	5	5	5	5	5	1	1	1	1	5	5	5	1	1	23	7	4	0	0	4	1	1	122
1	2	1	4	4	4	4	4	4	5	5	5	3	1	1	1	1	4	1	4	1	0	11	5	3	0	6	3	1	1	123
2	2	2	3	3	4	4	4	3	5	3	4	4	3	2	1	1	3	1	4	1	0	13	4	1	0	4	6	1	1	124
3	1	1	3	3	4	3	3	4	4	4	4	1	1	1	1	3	5	3	5	2	1	5	8	3	0	2	3	2	2	125
1	2	1	2	4	4	4	4	3	5	3	4	4	4	3	3	2	4	3	4	1	0	16	8	5	4	3	6	2	1	126
1	2	1	2	3	4	3	3	5	5	5	4	1	1	1	1	3	4	3	4	1	0	17	8	4	2	6	4	2	2	127
2	2	1	4	5	5	5	3	2	4	5	5	4	1	4	1	1	4	3	5	1	0	23	9	2	9	7	5	3	4	128
1	2	1	4	4	5	3	4	4	5		4	2	3	1	1	1	5	2	4	1	0	16	4	2	3	4	2	1	1	129
1	1	1	3	4	4	3	4	4	4	4	4	2	4	4	3	2	4	2	4	1	1	12	6	4	3	4	4	2	2	130
1	1	2	1	5	1	3	4	3	4	3	4	1	1	1	1	1	5	5	5	1	0	20	7	3	1	3	10	1	2	131
2	2	2	3	4	5	2	3	4	3	5	5	1	1	3	1	3	4	3	4	1	1	18	11	4	5	4	8	4	5	132
5	1	1				3	2	3	3	5	5	5	1	3	5	5	5	3	5	1	0	9	8	9	5	7	4	2	4	133
3	1	2	2	5	2	4	5	4	5	5	4	1	1	1	1	1	5	1	5	1	0	11	1	2	6	1	2	1	1	134
3	2	2	4	3	4	4	4	2	4	5	5	2	2	2	2	2	4	2	1	1	0	6	1	2	0	3	1	1	1	135
3	2	1	2	5	3	5	5	4	2	5	5	2	1	1	1	3	5	3	5	1	1	17	4	0	2	3	1	1	1	136
2	2	1	4	4	4	4	4	3	4	4	4	1	1	1	4	1	4	1	4	1	1	11	6	4	2	3	2	1	2	137
6	1	2	3	3	3	3	3	5	5	3	3	3	3	3	3	3	3	3	3	1	0	16	5	4	5	5	5	1	1	138
1	2	2	2	4	2	4	3	4	3	5	5	1	1	1	1	1	4	1	4	1	1	3	2	0	1	6	4	1	1	139
1	2	2	2	4	5	3	4	4	5	4	4	3	1	1	1	3	5	4	5	1	1	21	10	6	1	1	9	3	1	140
1	2	1	4	3	5	3	2	5	3	5	4	1	1	1	1	1	3	1	4	1	0	1	7	10	2	2	3	1	4	141
1	2	2	4	4	4	4	5	4	5	5	5	1	1	3	1	1	5	3	5	1	0	13	7	4	3	3	5	3	1	142
1	2	2	4	4	5	4	4	4	4	4	3	1	4	4	1	5	5	5	4	1	1	15	6	3	2	6	6	2	2	143
1	2	1	2	4	4	3	1	5	4	5	4	1	1	1	4	1	4	1	3	1	1	25	12	9	5	9	4	3	3	144
3	1	1	2	4	2	4	4	5	5	5	5	4	3	4	3	4	5	4	3	2	0	15	7	7	6	8	7	2	3	145
2	2	1	4	3	5	4	4	5	5	5	5	1	1	1	1	3	5	3	5	2	1	13	2	1	0	0	0	2	2	146
1	2	1	4	4	5	3	3	5	5	4	4	3	2	2	1	3	4	3	4	1	1	18	10	5	4	7	9	2	2	147
1	1	2	5	3	5	3	3	4	4	5	5	1	1	1	1	3	5	1	3	1	0	8	0	0	2	1	2	1	1	148
6	1	2	1	5	3	5	5	1	3	5	5	1	1	1	1	4	5	5	5	1	0	0	0	0	0	3	0	1	1	149
1	2	2	5	4	5	4	4	3	5	4	4	1	1	1	1	1	3	1	4	1	0	1	5	0	2	1	2	1	1	150
1	2	2	4	4	5	3	3	5	5	5	4	1	1	1	1	1	3	1	5	1	0	8	9	9	2	5	7	3	5	151
1	1	1	2	3	3	3	4	5	5	3	4	4	5	1	4	3	3	3	3	1	0	11	5	4	0	8	4	3	2	152
6	1	2	4	4	5	3	4	4	4	5	4	1	1	1	2	2	2	2	5	2	1	24	5	7	7	7	6	2	4	153
1	2	1	4	5	5	3	3		5	5	5	1	1	1	1	1	5	1	4	1	0	13	5	7	2	7	8	2	2	154
2	2	1	2	5	4	3	3	5	5	5	5	1	1	1	1	3	5	5	5	2	1	12	4	2	5	2	3	1	2	155
2	2	1	4	2	4	4	4	3	4	5	5	1	1	1	1	3	3	3	3	1	0	6	6	7	3	4	5	3	3	156
1	1	1	5	3	5	5	5	5	4	4	5	3	1	1	1	3	5	3	5	1	1	17	7	7	2	5	10	4	3	157
1	2	2	4	2	5	3	3	4	3	5	5	1	1	1	1	1	5	5	5	1	1	9	8	3	3	1	10	2	4	158
2	2	2	2	3	2	4	4	4	4	5	5	2	1	1	1	1	4	1	4	1	0	3	5	6	5	2	5	3	3	159
2	2	1	3	3	4	4	4	4	5	5	5	1	4	2	2	2	5	2	5	1	0	11	7	2	1	1	5	1	2	160
1	2	1	5	3	5	5	5	5	5	5	5	1	1	2	1	1	1	1	4	1	0	26	5	5	3	7	2	2	3	161
1	1	2	2	5	3	4	5	5	5	3	3	3	3	3	3	3	5	3	4	1	1	9	6	5	2	6	4	2	3	162
1	2	1	1	4	3	5	4	5	4	5	5	1	1	1	1	1	5	1	5	1	0	8	3	1	3	3	4	1	1	163
2	2	1	3	5	4	4	3	2	3	5	5	1	1	1	1	1	4	1	4	1	0	21	9	1	5	3	7	2	2	164
2	2	1	4	3	4	4	4	4	4	5	4	3	2	4	2	2	4	4	4	1	1	13	3	1	0	0	0	2	2	165
3	2	2	2	3	4	3	3	5	5	5	5	1	1	1	1	1	5	2	5	1	0	16	7	6	4	0	4	4	2	166
3	1	1	4	5	1	3	2	4	4	5	5	1	1	1	1	4	5	4	5	1	1	21	7	7	4	1	7	4	4	167
2	2	1	2	4	3	5	4	4	4	4	4	1	2	2	2	2	4	3	4	1	1	17	5	1	1	4	4	2	2	168
3	2	1	4	5	5	4	5	5	5	5	5	1	1	2	1	5	5	5	5	1	1	9	3	5	2	2	5	3	3	169
2	2	2	2	4	4	4	4	5	5	5	5	1	1	1	1	3	5	4	5	1	0	1	2	2	0	2	2	2	1	170
1	2	2	5	3	5	4	5	4	5	5	5	1	1	1	1	5	5	5	5	2	1	5	2	0	2	5	0	1	1	171
1	2	2	3	4	5	4	5	4	5	5	5	4	3	1	2	3	3	3	3	1	0	6	3	7	7	7	6	2	2	172
1	2	2	2	4	5	2	4	5	5	5	5	2	1	2	2	3	4	3	5	1	0	16	8	4	2	2	7	2	2	173
2	1	2	4	4	4	4	4	5	4	5	4	2	1	1	1	3	4	3	4	1	1	18	5	1	3	5	4	1	1	174
1	2	1	2	5	1	4	4	3	3	5	5	1	1	1	1	1	5	1	4	2	1	1	1	1	0	1	0	2	2	175
1	1	1	2	2	4	4	3	5	4	5	5	1	1	1	1	3	5	3	5	1	1	8	2	7	5	5	8	2	2	176
2	2	1	4	4	4	4	3	4	4	5	5	1	1	3	1	1	5	3	4	2	1	13	5	3	1	0	3	2	2	177
2	2	1	4	3	4	3	5	5	5	5	4	3	4	2	1	4	5	4	5	1	1	23	8	6	7	4	6	2	3	178
2	2	2	3	5	4	4	4	4	4	5	4	1	1	1	1	2	5	3	5	1	1	14	4	1	3	1	2	1	1	179
2	2	2	4	4	5	3	4	5	5	5	5	1	1	2	1	2	5	3	4	1	1	13	6	6	6	4	2	2	2	180
2	2	2	5	5	5	5	5	5	5	5	5	1	1	1	1	1	4	1	4	1	0	4	7	8	4	6	6	1	1	181
2	2	1	4	5	2	3	4	3	5	5	4	3	2	1	4	1	3	2	4	1	0	8	9	3	4	10	6	1	3	182
3	1	1	2	4	3	4	4	4	2	4	5	1	1	2	1	3	5	1	5	1	1	10	6	6	3	2	5	1	1	183
1	2	1	2	5	2	2	2	4	2	5	5	1	1	1	2	1	1	1	5	1	1	5	6	2	3	4	7	1	1	184
6	1	2	2	5	2	3	3	4	5	5	5	4	3	1	2	3	5	3	5	1	1	15	4	1	3	0	2	2	2	185
2	2	1	2	3	4	4	3	3	4	5	5	1	1	1	1	1	5	3	5	1	1	5	6	2	2	3	7	3	3	186
2	1	1	4	4	4	3	3	4	5	4	4	3	1	1	1	3	5	3	5	1	1	15	8	5	8	2	6	1	2	187
6	1	1	1	5	3	3	4	2	2	5	5	1	1	1	1	2	5	3	5	1	0	3	1	0	0	0	0	1	1	188
3	1	1	4	4	2	4	3	4	5	4	5	5	1	1	1	3	5	3	4	1	1	3	2	4	1	4	1	2	2	189
2	1	1	4	5	5	4	5	1	2	5	5	1	1	1	1	1	5	1	4	1	0	4	4	2	4	4	2	1	1	190
1	1	2	3	4	4	3	4	5	5	5		1	1	1	1	1	5	4	4	1	1	9	4	0	0	1	2	1	1	191
2	1	1	2	5	4	3	3	4	4	5	5	1	1	1	1	1	5	2	5	1	1	13	8	6	3	7	10	2	2	192
2	2	1	4	1	5	4	4	2	2	5	5	1	1	1	1	3	5	3	5	1	1	19	4	1	1	6	4	1	1	193
1	1	1	4	5	4	4	4	4	5	3	3	4	3	1	4	2	3	1	1	1	0	11	7	5	2	4	7	1	2	194
1	1	2	3	5	5	5	4	1	1	5	5	1	1	1	1		5		5	1	1	20	4	0	1	0	0	1	1	195
2	1	2	3	5	2	5	5	5	5	1	1	5	5	1	5	1	1	1	1	1	0	0	2	2	5	0	4	1	3	196
3	2	2	3	4	2	4	3	5	5	4	4	4	5	5	5	1	2	1	1	1	0	18	4	4	1	3	4	3	2	197
2	1	1	4	3	4	4	4	4	3	5	5	1	1	1	1	4	5	3	3	1	0	5	5	3	3	7	6	1	2	198
2	1	2	4	5	4	3	4	4	4	5	5	1	1	4	4	4	5	4	4	1	1	23	10	4	5	5	9	3	2	199
3	2	2	5	4	5	4	3	5	5	5	5	1	1	1	2	1	1	1	4	1	0	0	5	3	2	1	2	1	1	200
2	2	1	4	3	4	2	3	3	2	5	5	2	1	1	1	1	4	1	4	1	0	11	8	4	5	4	4	2	1	201
1	2	1	4	5	4	5	4	5	5	5	5	1	1	1	2	4	5	4	5	1	1	14	5	5	3	0	3	2	2	202
3	1	1	2	3	4	5	4	4	5	5	5	1	1	1	1	1	5	3	3	1	0	10	6	1	1	0	0	1	2	203
1	2	1	2	5	4	5	3	4	5	5	5	1	1	1	1	1	1	1	1	1	0	5	3	4	6	9	5	2	2	204
2	2	1	3	4	5	4	4	4	4	5	5	2	2	2	1	3	5	4	5	1	0	11	5	3	4	5	6	1	1	205
2	1	1	3	2	4	4	3	4	3	5	5	1	1	1	1	1	5	3	5	1	0	1	5	3	1	5	3	1	1	206
3	1	1	3	4	5	3	2	4	4	5	5	1	1	1	1	1	5	1	4	1	1	15	8	4	2	1	5	2	2	207
1	2	2	2	2	5	4	4	5	5	5	5	1	1	1	1	1	2	2	4	1	0	4	5	5	4	6	6	2	2	208
2	2	1	1	5	4	5	4	5	5	5	5	1	1	1	1	5	5	5	5	1	0	0	3	3	0	3	3	1	2	209
1	2	2	4	4	5	2	2	3	4	3	4	2	2	2	2	3	4	3	4	1	0	18	9	7	6	3	6	3	5	210
1	2	1	2	5	2	4	4	5	5	4	3	2	2	1	1	3	4	3	4	1	0	8	6	6	3	6	3	1	2	211
1	1	1	3	4	5	4	3	3	4	5	5	2	1	1	1	4	5	5	5	1	1	18	6	2	0	2	1	3	3	212
1	2	1	5	4	5	3	4	4	4	4	4	1	1	1	1	3	3	3	5	1	1	23	9	6	1	7	8	2	5	213
1	1	2	4	4	3	4	4	3	4	5	5	1	1	1	1	5	5	3	5	1	1	17	4	0	1	4	2	1	1	214
2	1	1	5	2	5	3	3	5	5	5	5	5	5	1	1	1	5	5	5	1	1	16	6	6	5	5	6	2	3	215
2	2	2	2	4	2	3	4	5	5	5	5	1	1	1	1	1	5	1	5	1	0	2	2	2	3	4	5	2	2	216
2	1	1	4	3	5	4	4	4	5	5	4	1	1	1	1	1	5	3	2	1	0	7	4	2	4	5	5	1	1	217
2	1	1	5	1	5	2	3	5	5	5	5	3	1	1	1	1	5	3	5	1	1	15	12	8	5	5	9	4	5	218
3	2	1	1	4	3	4	5	4	5	5	4	1	1	1	1	4	5	3	4	1	0	10	5	2	2	7	3	2	2	219
2	2	1	3	3	4	4	3	4	4	5	4	1	1	3	1	3	4	3	4	1	1	12	8	6	0	2	4	2	2	220
2	2	1	4	3	5	3	4	4	5	5	4	1	3	1	2	1	4	2	1	1	0	6	11	3	5	9	6	3	4	221
2	2	1	3	4		3	4	5	5	4	4	1	1	1	1	4	5	3	5	1	0	16	4	1	2	3	4	3	4	222
1	2	2	5	1	1	4	3	5	4	5	5	1	1	2	1	1	4	3	3	1	1	8	5	4	0	0	10	1	4	223
1	2	1	4	4	4	3	3	4	5	5	5	1	1	1	1	3	5	3	5	1	1	18	7	5	3	0	4	2	3	224
1	1	2	5	4	5	3	3	5	5	4	4	1	1	1	1	4	5	4	5	1	1	23	3	2	4	3	3	2	5	225
3	2	1	4	3	4	2	4	4	4	4	5	5	1	1	1	3	5	3	4	1	1	13	8	5	1	1	5	2	2	226
2	2	1	4	4	5	3	4	4	4	4	3	3	3	3	3	3	3	3	3	1	0	16	11	5	3	1	6	2	2	227
1	2	1	3	3	4	4	4	5	5	5	5	5	1	1	1	3	5	3	4	1	0	14	9	6	2	5	8	4	4	228
2	2	1	1	5	2	4	4	3	3	4	5	1	1	1	1	3	4	3	4	1	0	0	1	2	5	1	3	1	2	229
3	1	1	4	4	3	3	5	5	4	5	5	1	1	2	1	1	5	3	5	1	1	14	10	7	3	3	6	2	2	230
2	2	1	4	3	1	5	5	4	3	5	5	1	1	1	1	1	3	1	3	1	0	0	3	3	2	2	3	1	1	231
3	2	1	5	5	5	4	4	5	5	5	4	2	1	3	1	4	4	4	4	1	1	17	7	7	4	3	6	3	3	232
1	2	1	4	5	5	2	4	5	5	5	5	1	1	4	1	1	5	3	4	1	0	14	6	3	2	6	2	2	3	233
1	1	2	2	5	2	4	4	4	4	2	2	1	1	1	1	3	5	3	5	1	0	9	6	3	4	3	4	1	2	234
1	2	2	2	4	5	4	5	4	4	5	5	1	2	3	1	1	3	3	3	1	0	12	3	2	2	4	5	2	1	235
3	1	1	3	4	5	3	3	5	5	5		1	1	3	1	1	5	5	5	1	1	8	4	2	3	0	5	2	1	236
1	1	1	4	4	5	3	4	2	3	5	5	1	1	1	1	3	5	3	4	1	1	6	5	5	1	5	1	2	3	237
3	1	2	4	5	4	4	4	5	4	5	5	1	1	1	1	3	5	3	5	1	0	8	3	2	2	5	1	1	1	238
3	1	1	4	3	4	3	3	5	5	5	5	1	1	1	1	1	5	3	5	1	1	10	12	10	5	6	5	3	3	239
3	1	1	4	5	3	3	4	4	4	5	5	1	1	1	1	1	5	1	4	1	1	13	8	8	3	6	6	1	1	240
2	1	1	4	4	5	3	2	5	5	4	4	5	4	4	1	1	3	2	5	1	0	23	7	10	11	8	10	4	5	241
3	2	2	4	4	4	4	3	4	4	5	5	1	1	1	1	3	5	3	5	1	1	12	8	3	3	3	5	2	2	242
1	1	1	2	5	5	4	4		5		5	5	1	1	1	5	5	5	5	1	1	18	4	1	0	0	0	1	1	243
2	2	2	5	4	5	4	4	5	5	5	4	1	1	1	1	1	5	3	4	1	0	17	10	7	4	2	5	4	3	244
2	2	1	3	5	5	3	3	4	5	5	5	1	1	1	1	1	5	1	5	1	0	14	7	8	2	6	6	2	2	245
3	2	2	4	3	5	5	4	5	5	4	4	1	1	1	1	1	1	1	4	1	1	9	2	4	6	0	3	1	1	246
3	1	2	4	4	5	4	4	5	5	5		1	1	1	1	5	5	5	5	1	0	5	2	0	0	0	1	1	1	247
5	1	2	4	3	5	3	4	4	5	4	4	5								1	1	19	7	6	3	0	2	4	4	248
1	2	1	3	4	4	5	3	5	5	5	4	2	1	2	1	3	4	3	5	1	0	6	4	3	7	5	7	2	4	249
1	2	1	2	5	3	4	5	5	5	5	5	1	1	1	1	3	5	5	5	1	0	1	6	5	4	3	5	2	3	250
1	2	1	2	1	4	1	1	4	5	5	4	5	1	1	1	1	4	3	5	1	0	11	8	3	3	10	12	4	5	251
1	2	1	4	5	3	4	4	4	5	5	5	4	1	1	2	3	4	3	5	1	0	9	8	1	3	0	4	2	1	252
1	2	2	4	3	5	3	3	5	5	5	5	1	1	1	1	1	3	1	5	1	1	16	7	4	5	8	5	3	1	253
3	2	2	4	4	5	5	4	4	5	5	4	1	1	1	1	2	4	3	4	2	1	16	6	2	5	2	2	2	1	254
1	1	2	4	5	5	3	4	5	5	5	5	1	1	1	1	4	5	3	4	1	1	6	10	4	5	4	8	2	3	255
1	2	1	2	4	4	4	4	4	4	5	5	1	1	1	4	1	1	1	1	1	0	0	3	8	2	3	7	1	1	256
1	2	2	4	4	4	3	3	5	5	5	5	1	1	1	1	1	5	1	4	1	0	6	4	3	0	1	4	2	1	257
1	2	1	4	5	5	5	3	3	3	5	5	2	3	2	4	2	3	2	2	1	0	15	6	4	6	5	6	2	2	258
1	2	1	4	4	5	4	3	5	5	5	4	1	1	1	1	4	4	3	5	1	0	14	9	5	2	3	4	3	2	259
2	2	1	3	3	4	4	4	5	3	5	5	1	1	2	2	3	4	3	4	1	0	13	7	8	4	1	8	1	2	260
3	1	1	1	3	2	4	5	3	2	4	2	2	4	2	3	2	3	2	2	1	0	8	4	6	6	7	5	1	2	261
1	2	1	4	4	5	5	4	4	5	5	5	1	1	1	1	4	4	3	4	1	1	9	4	8	1	3	5	2	2	262
3	1	2	4	5	4	4	4	5	5	5	5	1	1	1	1	5	5	5	4	1	1	9	4	2	0	2	0	2	1	263
2	2	1	4	4	4	4	4	5	5	5	5	1	1	1	1	3	5	3	5	1	0	9	10	3	3	6	4	4	2	264
2	2	1	4	4	4	3	4	5	5	5	5	1	1	1	1	3	5	3	4	1	1	13	7	7	6	6	6	3	2	265
3	1	1	4	5	5	4	4	3	4	5	5	1	1	1	1	5	5	4	5	1	1	20	11	2	5	5	4	2	2	266
1	1	2	4	4	4	4	4	4	4	5	5	5					5			1	1	12	8	4	7	5	7	2	2	267
3	1	2	2	5	4	4	5	5	5	5	5	3	1	1	2	1	5	4	5	1	0	9	2	4	1	1	6	2	1	268
2	1	2	1	4	3	4	4	5	5	5	5	1	1	1	1	1	5	1	4	1	0	14	8	6	0	2	7	2	3	269
1	2	1	5	3	5	2	3	5	5	5	5	1	1	1	1	1	5	3	4	1	1	12	3	4	1	2	5	2	2	270
1	1	1	3	3	5	3	3	5	4	5	5	1	1	1	1	3	5	3	5	1	1	6	7	3	5	8	7	3	4	271
1	1	1	4	3	5	4	3	4	5	4	5	3	2	2	3	4	4	4	4	1	0	9	8	3	3	5	5	1	2	272
3	1	1	2	5	4	4	5	5	4	5	5	1	1	1	1	3	5	3	5	1	1	7	2	0	2	0	1	1	1	273
3	1	1	1	5	4	5	3	5	5	5	5	1	1	4	1	5	5	5	5	1	1	11	7	8	8	2	6	3	3	274
2	1	1	2	4	1			4	5	5	5	1	1	1	1	1	5	1	1	1	1	3	4	4	1	3	4	2	2	275
1	2	1	4	4	4	5	5	3	3	5	5	1	1	1	1	1	1	1	1	1	0	0	3	5	9	4	7	1	1	276
1	2	1	4	3	5	3	3	5	5	5	5	1	1	1	1	1	5	1	5	1	1	2	3	0	2	0	0	2	1	277
1	1	1		3	3	4	5	3	2	5	5	1	1	1	1	3	5	3	5	1	0	5	6	3	3	1	3	1	1	278
3	2	1	2	4	5	1	4	4	4	5	5	1	1	1	1	3	4	2	5	1	0	4	8	5	8	10	9	3	3	279
2	2	1	4	5	4	3	3	4	4	5	5	1	1	1	1	3	5	3	5	1	1	14	6	2	2	4	4	1	2	280
3	1	1	4	4	4	4	4	4	4	5	5	1	2	1	1	1	5	1	4	1	1	9	7	4	2	2	2	2	2	281
1	1	1	4	4	5	3	4	4	4	5	4	1	1	4	1	3	5	3	5	1	1	10	4	2	2	0	2	2	2	282
2	2	1	4	4	3	3	3	5	5	5	5	1	1	1	1	3	5	4	5	1	1	14	8	5	1	8	4	4	3	283
6	1	1	1	3	4	4	4	3	2	5	4	1	1	1	1	1	4	2	4	1	0	18	3	1	0	4	3	1	2	284
3	2	1	3	3	5	3	4	5	4	5	5	3	1	1	1	3	5	5	5	1	1	26	7	3	2	4	5	2	3	285
3	1	1	4	5	4	4	4	3	4	5	5	1	1	1	1	1	5	3	5	2	1	12	2	2	1	1	3	2	1	286
2	1	2	4	4	5	4	4				4	1	1	1	5	1	1	1	1	1	0	4	5	2	8	1	3	1	1	287
1	1	1	3	3	3	4	4	5	2	5	4	1	1	1		3	3	3	3	1	0	4	6	2	5	2	7	2	2	288
1	1	1	2	3	2	2	1	4	3	5		1	1	1	4	1	4	3	2	1	0	19	8	8	2	9	9	2	4	289
6	1	2	4	5	5	4	3	3	4	5	5	2	2	2	2	3	4	3	5	1	1	16	11	7	4	3	7	2	2	290
2	1	2	5	4	4	3	4	4	4	5	5	1	1	1	2	3	5	3	5	1	1	11	6	9	8	5	4	1	1	291
1	1	2	4	3	5	2	3	5	5	4	4	5	1	1	1	5	5	5	5	1	1	23	9	12	12	10	11	4	5	292
5	1	1	4	4	5	4	4	3	3	5	5	1	1	1	1	3	5	3	5	1	0	21	2	2	3	6	1	1	1	293
6	1	1	4	4	5	4	4	3	2	5	5	2	3	4	2	3	4	3	4	1	1	16	9	7	6	1	6	3	4	294
3	2	2	2	4	2	4	4	4	4	4	5	1	1	1	1	1	5	2	5	1	1	3	3	1	1	0	2	2	3	295
2	1	1	3	4	4	4	4	5	5	5	5	2	4	4	4	4	4	4	4	1	0	31	3	7	9	0	4	4	4	296
1	2	2	4	4	3	3	3	5	5	4	4	5	1	1	1	3	3	3	5	1	1	15	4	5	7	7	5	2	2	297
5	1	1	3	4	4	3	4	5	5	4	3	3							4	1	0	4	3	4	2	2	6	2	1	298
1	1	2	4	5	4	5	5	5	4	5	5	5	1	1	1	5	5	5	5	1	1	3	2	5	8	4	3	3	3	299
1	2	1	3	5	4	4	3	5	5	4	4	3	3	2	3	2	4	3	3	1	0	3	10	9	3	4	5	3	4	300
5	1	1	3	4	4	3	3	4	5	4	4	2	1	1	1	1	5	3	5	1	1	19	7	4	4	2	3	3	3	301
2	2	1	5	2	5	4	2	4	3	5	4	1	1	1	1	1	4	3	4	1	0	7	10	12	7	2	11	4	5	302
1	1	1	2	4	2	4	3	3	4	2	2	3	1	1	1	1	1	1	1	1	0	3	3	1	0	1	0	2	2	303
1	1	2	1	4	3	4	3	2	3	5	5	1	1	1	1	5	5	5	5	1	0	10	6	1	1	2	5	2	2	304
1	1	1	4	3	5	4	4	3	4	5	5	1	1	1	1	1	1	1	5	1	1	3	8	6	5	3	6	4	3	305
3	1	2	4	5	4	4	4	1	2	5	5	1	1	1	1	3	5	3	5	1	0	2	1	1	4	0	3	1	1	306
3	1	1	1	4	4	4	4	5	5	4	4	4	2	2	2	1	3	3	2	1	1	4	6	2	2	1	7	3	3	307
1	1	1	5	4	5	4	3	5	5	4	5	4	2	2	2	3	4	3	4	1	1	24	10	9	6	5	8	4	5	308
5	1	1	5	5	5	5	5	5	5	4	4	5	1	1	1	1	5	3	4	1	1	20	8	2	1	2	2	1	1	309
1	2	2	3	4	5	3	4	4	4	5	4	4	4	1	4	1	3	1	2	1	0	4	10	4	5	8	7	3	3	310
1	1	1	4	3	3	2	3	4	5	4	5	4	3	3	3	2	3	2	2	1	0	12	9	7	3	6	7	4	5	311
1	1	2	4	3	1	4	4	4	4	5	4	4	2	2	2	4	4	4	4	1	0	7	7	6	5	10	10	2	3	312
1	1	1	4	2	3	4	3	4	3	5	5	1	1	1	1	1	3	3	1	1	0	5	2	2	2	0	3	2	3	313
3	2	1	3	4	4	4	4	4	4	5	5	1	1	2	1	1	5	2	5	1	1	13	3	1	1	1	1	1	1	314
3	1	1	4	4	5	3	3	4	4	4	4	3	2	2	1	1	4	1	4	1	0	11	2	1	1	0	1	1	1	315
1	2	1	4	4	3	4	4	4	4	5	5	2	1	2	1	2	5	2	5	1	1	17	1	0	0	0	1	1	1	316
2	1	1	3	3	4	3	3	3	4	3	4	4	2	1	1	1	3	1	3	1	0	8	2	1	1	2	1	2	2	317
1	1	1	1	5	1	5	5	5	5	4	4	5	1	1	1	1	1	1	1	1	0	10	5	0	1	0	0	2	2	318
1	1	1	3	4	3	4	5	4	4	5	5	3	3	3	3	3	5	3	4	1	0	0	1	4	3	0	2	2	1	319
1	1	1	1	4	4	3	3	4	4	5	5	1	1	1	1	1	5	3	5	1	0	0	7	2	2	0	2	2	1	320
1	1	1	2	5	3	3	3	1	1	5	5	1	1	1	1	1	5	1	1	1	0	0	2	1	0	0	1	2	1	321
2	2	1	5	2	5	3	3	4	4	5	5	1	1	4	1	3	5	3	5	1	1	21	10	3	3	2	7	3	3	322
1	1	2	3	3	3	3	3	3	3	5	5	3	4	4	4	4	4	4	4	1	1	19	7	6	9	1	9	3	2	323
2	2	2	4	4	5	3	3	4	5	5	5	1	1	3	1	3	3	3	4	1	1	20	10	5	4	4	4	3	2	324
2	2	1	4	5	1	4	4	5	4	4	4	1	1	1	1	3	5	3	4	1	0	8	3	1	0	3	2	1	1	325
2	2	2	1	3	4	4	4	5	5	5	5	1	2	1	4	1	4	1	4	2	1	19	8	3	1	1	4	4	2	326
3	1	1	3	3	4	5	5	4	4	5	5	1	1	1	1	1	4	1	3	1	0	15	5	5	3	1	3	1	1	327
1	1	1	3	5	3	3	3	4	4	3	3	3	1	1	1	1	3	1	4	1	0	16	2	1	0	1	0	2	1	328
1	2	1	4	5	5	4	4	5	5	5	5	1	1	1	1	1	5	1	5	1	0	15	5	4	3	1	4	2	1	329
2	1	1	1	5	3	4	3	5	5	4	5	1	1	1	1	3	5	3	5	1	1	2	2	0	0	2	0	1	1	330
1	1	1	3	5	2	4	4	4	5	5	5	1	1	1	1	5	5	5	5	1	0	14	3	0	3	1	3	1	1	331
1	1	1	4	4	5			4	5	5	5	1	1	1	1	3	5	3	4	1	0	10	10	5	5	5	4	2	2	332
2	1	2	2	5	3	4	5	3	2	5	5	1	1	1	1	1	3	1	3	1	0	8	3	0	1	0	1	1	1	333
1	2	2	2	5	4	4	4	3	5	5	5	1	1	1	1	1	5	1	5	1	0	9	5	3	2	5	6	4	4	334
2	2	1	4	4	4	3	2	4	4	4	4	3	3	4	2	2	4	3	4	1	1	15	8	8	5	6	5	3	3	335
2	1	1	4	4	4	4	4	4	5	4	4	1	1	1	2	2	3	3	4	1	0	14	3	5	5	3	4	1	2	336
1	1	1				5	5	3	5		5	1	1	1	1	3	5	3	5	1	1	8	1	0	2	3	0	1	1	337
1	1	2	3	3	5	4	3	5	5	5	5	3	1	1	1	4	5	5	5	1	0	17	9	5	11	4	9	3	3	338
1	1	1	5	4	4	3	3	5	5	3	3	4	1	1	1	1	5	5	5	1	0	11	9	5	8	6	6	4	2	339
1	2	1	2	4	5	3	4	5	5	3	3	3	1	1	2	3	4	3	2	1	0	2	7	3	4	3	5	4	3	340
3	1	1	3	3	3	3	3	3	3	3	3	3	1	1	1	1	3	1	3	1	0	2	3	4	4	2	5	2	1	341
1	1	2	4	4	5	3	3	4	3	5	4	1	1		1		4	3	4	1	0	6	8	3	6	3	1	2	2	342
6	1	2	4	5	4	4	4	4	5	5	5	1	1	1	1	3	5	3	5	1	0	12	5	0	2	1	2	1	2	343
3	1	1	1	5	1	4	4	3	1	5	5	1	1	1	1	1	5	1	5	1	1	0	2	0	1	0	0	1	1	344
2	1	1	1	3	2	4	4	5	4	5	5	1	1	1	1	3	4	3	4	1	0	7	1	1	1	5	3	1	1	345
1	1	1	4	5	5			5	5	5	4	4	5	3	3	3	5	3	4	1	0	15	3	5	6	6	3	2	4	346
5	2	2	4	3	5	3	3	5	5	4	2	4	5	3	5	1	1	1	1	1	0	9	6	11	9	10	11	3	5	347
3	2	1	5	3	3	3	3	4	5	5	5	1	1	1	1	1	5	5	5	1	0	12	5	0	0	0	2	2	2	348
5	1	2	3	5	3	4	4	5	5	5	5	1	1	2	1	3	5	3	5	1	1	14	8	6	1	4	6	3	3	349
6	1	2	4	1	3	4	4	4	5	5	5	1	1	1	1	1	5	5	5	2	1	11	1	0	0	3	3	2	3	350
3	1	1	4	4	4	4	3	3	5	5	5	1	1	1	1	1	5	3	5	1	0	6	4	1	1	0	0	1	1	351
1	1	1	4	4	4	3	3	1	3	3	3	1	1	1	1	1	1				0	17	2	3	0	11	0	1	1	352
1	1	2	4	3	1	5	5	5	5	5	5	1	1	1	1	1	5	3	5	2	1	5	1	3	3	0	0	1	1	353
1	2	2	1	5	4	3	3	3	3	4	4	3	3	3	3	3	3	3	3	1	0	10	8	5	4	4	8	2	3	354
1	1	1	5	2	5	3	3	4	3	5	5	1	1	1	1	3	5	1	4	1	0	21	5	7	6	6	8	2	3	355
1	1	2	1	4	2	4	4	2	4	5	5	1	1	1	1	3	5	3	4	1	1	1	2	2	2	2	2	1	1	356
2	1	1	5	4	5	3	4	4	3	5	5	1	1	1	1	3	5	3	5	1	0	0	6	3	3	1	2	1	1	357
1	1	2	2	5	3	4	4	4	5	5	5	3	3	3	3	3	3	3	4	1	0	8	6	5	3	5	2	2	2	358
2	2	1	3	5	4	4	4	5	5	5	5	1	3	1	1	5	5	5	4	1	0	10	10	6	4	8	5	2	1	359
3	1	1	5	3	5	3	4	4	5	5	5	1	1	2	1	3	5	4	5	1	0	15	9	6	2	4	3	2	1	360
2	2	2	4	2	5	4	4	5	4	5	5	1	1	1	1	1	5	5	5	1	1	5	5	4	1	1	2	3	2	361
3	2	1	1	3	4	4	3	4	4	5	5	3	4	3	3	3	4	5	5	1	0	25	6	9	11	10	7	3	4	362
1	2	1	4	3	5	3	3	4	4	4	4	2	2	2	1	1	4	1	5	1	0	10	2	1	0	2	1	1	2	363
3	1	1	3	4	2	3	4	4	4	5	5	1	1	1	1	1	5	2	5	1	1	12	1	0	0	0	2	1	1	364
6	2	2	4	3	5	4	4	4	5	4	4	1	1	1	1	1	4	1	3	1	0	2	7	3	2	1	4	1	2	365
3	2	1	4	3	4	2	3	2	3	5	4	1	2	2	1	3	4	3	5	1	1	17	10	9	6	6	8	2	1	366
2	1	2	1	4	4	4	4	3	3	3	3	3	3	4	3	3	4	3	4	1	0	0	7	6	5	4	6	2	1	367
1	1	1			4	3	3	5	5	3	3	2	3	5	3	3	3	1	3	1	0	15	13	10	5	9	8	4	5	368
2	1	1	3	4	4	4	4	4	5	5	5	1	1	1	1	3	4	3	3	1	0	16	8	3	1	1	7	2	2	369
3	1	2	4	4	5	3	4	5	5	3	2	4	2	4	1	1	4	1	2	1	0	16	8	3	2	3	3	2	1	370
2	2	1	2	4	3	4	4	5	5	5	5	2	2	1	1	1	3	3	3	1	0	14	7	8	4	6	6	2	2	371
2	1	2	1	3	3	4	4	4	5	5	5	1	1	1	1	3	5	5	5	1	1	9	5	3	1	0	1	1	2	372
3	2	2	5	4	5	4	3	4	4	3	3	5	5	1	5	1	1	1	1	1	0	2	12	11	8	4	7	4	5	373
3	1	2	3	4	1	4	4	4	4	5	5	1	2	2	1	1	3	3	3	1	1	16	5	8	8	3	7	1	1	374
5	1	2	5	2	5	5	5		5	5	5	1	1	1	1	1	5	5	5	1	0	11	2	4	2	1	5	4	3	375
2	2	1	4	1	4	5	4	5	5	5	5	1	1	1	2	5	5	4	5	1	1	24	5	7	2	1	8	3	3	376
5	1	2	5		5	4	4	1	5	5	5	5	1	1		1	5		5	1	0	4	3	0	4	8	5	2	2	377
1	2	2	4	3	4	4	3	4	5	5	5	1	1	1	1	1	4	1	4	1	1	7	8	6	5	3	5	3	5	378
5	1	1	1	5	4	3	4	4	5	4	4	1	1	1	1	1	5	1	5	1	0	6	5	2	5	2	3	1	1	379
1	1	1	5	1	5	4	3	4	2	3	4	1	1	1	2	1	4	1	2	1	0	1	3	4	4	1	2	1	3	380
2	2	1	3	3	4	3	4	4	4	5	5	4	3	1	4	2	5	2	5	1	0	13	7	6	7	7	7	2	2	381
2	1	1	1	5	2	3	4	4	2	2	4	1	1	1	1	5	5	5	5	1	0	2	0	1	2	0	0	2	2	382
3	2	1	2	3	1	4	4	5	4	5	5	1	1	1	1	3	4	1	3	1	0	8	5	4	3	4	1	1	1	383
1	42	1	1	5	3	3	3	5	5	3	3	1	1	1	1	3	5	3	5	1	0	6	5	4	3	3	1	2	1	384
2	2	1	4	3	5	3	3	5	5	4	4	3	4	4	5	1	3	1	1	1	0	9	6	2	4	1	3	3	3	385
3	1	1	4	3	5	4	3	3	4	5	5	1	1	1	1	1	4	2	4	1	0	3	0	2	0	0	1	1	1	386
1	42	1	3	2	1	4	4	3	4	2	1	3	3	3	3	3	3	3	3	1	0	16	5	5	5	5	5	1	1	387
2	2	1	2	3	2	4	4	3	3	5	5	4	2	2	2	3	3	3	4	1	0	8	3	4	4	2	2	1	1	388
3	2	2	1	5	2	3	4	2	4	5	5	1	1	1	4	4	4	2	3	1	1	14	8	3	4	7	9	2	3	389
1	1	2	1	4	2	3	3	2	5	4	4	1	1	1	1	5	5	5	5	1	0	10	5	1	0	2	1	1	1	390
1	2	1	4	3	4	4	4	4	5	5	5	5	1	1	1	1	5	5	5	1	1	8	3	2	0	0	4	1	1	391
1	1	2	4	5	5	1	1	5	5	4	4	1	1	1	1	5	5	5	5	1	0	7	8	5	2	7	7	2	2	392
5	1	1	4	5	2	3	3	2	4	5	2	2	1	1	1	4	5	2	5	1	1	14	8	4	2	3	5	2	2	393
2	2	1	4	2	4	3	3	1	4	5	5	1	1	1	1	3	5	5	5	1	1	15	7	3	2	1	4	2	2	394
1	1	1	3	2	5	4	4	2	2	5	5	1	1	1	1	4	5	3	4	1	0	16	9	5	2	7	6	2	3	395
3	1	1	2	4	2	3	4	3	4	5	5	1	1	1	1	1	5	1	4	1	1	12	7	2	1	1	3	1	2	396
2	2	2	4	4	5	3	4	4	5	5	5	1	1	1	1	3	5	3	4	1	1	13	9	8	7	3	5	2	3	397
1	1	1	2	5	4	3	3			3	4	4	1	1	1	1	5	1	4	1	0	11	6	1	0	2	0	2	3	398
2	2	1	4	3	5	3	3	5	5	4	5	1	1	2	1	1	4	1	4	1	0	17	9	5	1	1	5	3	3	399
1	1	1	2	3	5	4	4	5	4	4	4	1	1	1	1	3	5	3	4	1	0	7	1	0	3	2	3	1	1	400
1	2	1	3	5	5	4	4	5	5	3	3	1	5	5	5	1	1	1	1	1	0	8	6	1	0	1	3	3	2	401
1	1	2	3	5	4	4	5	4	4	5	5	1	1	1	1	1	3	1	4	1	0	2	7	7	3	0	4	3	4	402
3	2	2	4	5	5	4	4	5	4	5	5	1	1	1	1	1	3	1	3	1	0	5	3	3	3	0	2	1	1	403
2	2	1	2	3	2	5	4	3	3	5	5	1	1	1	1	1	3	1	3	1	0	5	1	2	1	0	4	1	1	404
6	1	1	5	1	5	3	3	5	5	5	4		1	1	1	5	5	5	5	2	1	20	14	11	5	8	12	4	5	405
5	1	1	2	5	2	3	4			3	3	3	3	3	3	3	3	2	2	1	0	5	4	6	4	8	4	2	2	406
1	1	1	5	4	5	3	4	5	5	5	4	4	2	3	5	1	4	2	1	1	0	6	2	5	1	7	9	2	2	407
1	2	1	4	3	5	3	3	5	5	5	5	1	1	1	1	3	5	3	5	1	1	21	13	11	2	6	11	4	3	408
1	1	1	5	4	5	3	4	4	4	5	5	1	1	2		3	5	3	5	1	0	1	4	1	4	3	3	2	3	409
1	1	1	3	5	4	3	3	4	4	5	5	3	1	1	1	1	5	1	4	1	0	13	0	2	0	1	3	2	2	410
1	2	1	4	4	4	4	2	5	5	5	5	1	1	1	1	1	5	4	5	1	1	10	4	5	1	0	4	2	2	411
1	2	1	5	4	5	3	4	5	5	5	5	1	1	1	1	1	5	3	3	1	0	9	11	10	4	10	10	4	5	412
5	1	2	5	3	5	2	3	5	5	2	2	4	3	1	3	1	3		3	1	0	7	0	5	1	2	1	1	1	413
1	1	2	3	3	3	4	4	4	4	5	5	1	1	1	1	1	3	1	3	1	1	2	4	1	2	1	2	2	1	414
1	2	1	4	5	5	4	4	4	4	5	5	1	1	1	1	4	5	5	5	1	0	18	8	4	0	5	4	4	5	415
1	1	1	2	2	4	5	4	5	5		4	1	1	1	1	1	5	1	5	1	1	6	1	0	1	0	0	1	1	416
1	2	2	3	4	4	4	4	4	4	5	5	2	2	2	2	3	4	4	5	1	0	17	4	5	3	2	3	2	3	417
1	2	1	4	5	5	4	4	2	4	5	5	1	1	1	1	1	5	1	5	1	0	10	6	2	1	6	4	1	1	418
3	2	1	2	3	5	4	4	5	5	5	5	1	1	1	1	4	4	3	4	1	1	1	5	6	4	5	4	2	1	419
2	1	1	4	4	5	3	4	5	5	5	5	1	1	1	1	3	5	2	4	1	1	12	12	10	6	8	10	3	4	420
2	2	2	4	3	5	3	4	4	5	5	5	1	2	1	1	1	1	2	4	1	0	12	9	7	2	4	4	3	2	421
1	2	1	5	4	5			3	5	5	5	3	1	1	1	1	4	1	3	1	0	4	6	6	1	4	7	3	2	422
2	2	2	5	5	5	4	3	5	5	5	4	1	1	1	1	1	4	1	3	1	0	1	9	5	2	6	8	2	2	423
1	1	2	5	1	5	1	3	4	5	5	5	1	1	1	1	1	3	3	3	1	0	6	9	13	2	8	6	3	5	424
6	1	1	5	4	5	5	4	5	5	5	5	1	1	1	1	1	5	4	5	1	1	16	11	4	4	0	9	2	2	425
1	1	1	5	4	5	4	5	4	5	1	3	1	1	1	1	3	4	1	2	1	0	12	8	4	4	7	4	3	2	426
1	2	2	4	5	4	5	5	5	5	5	5	3	1	1	1	1	5	3	5	1	0	13	3	4	6	5	6	1	3	427
1	2	1	5	5	5	3	4		5	5	5	5	1	1	1	4	5	3	5	1	0	16	13	14	7	2	11	4	5	428
1	1	2	5	3	4	3	3	5	5	5	5	1	1	1	1	1	5	1	3	1	0	8	6	8	6	3	4	2	1	429
1	1	2	4	2	4	4	4	3	5	5	5	1	1	1	1	1	5	1	5	1	0	6	5	1	4	1	2	1	1	430
1	2	1	4	4	5	3	4	5	5	5	5	1	1	2	1	4	5	3	5	1	1	21	11	9	4	6	8	4	4	431
1	1	1	5	5	5	3	2	5	5	4	4	3	3	3	5	3	3	3	4	1	0	13	1	6	3	0	0	3	3	432
3	1	2	2	2	4	3	4	4	4	5	5	1	1	1	1	1	3	4	3	1	0	0	6	4	4	0	5	2	2	433
1	2	2	4	4	5	5	4	5	5	5	4	1	1	1	1	1	4	1	5	1	0	13	7	2	5	2	6	2	2	434
1	2	2	4	4	4	5	4	4	5	5	5	1	1	1	1	1	5	3	4	1	0	6	6	3	7	4	1	3	2	435
1	2	2	5	2	5	2	3	5	5	4	5	1	1	1	1	1	4	1	5	1	0	11	9	5	5	2	6	3	2	436
1	1	2	4	3	5	2	3	4	3	5	5	1	1	1	1	3	5	3	5	1	1	20	6	2	3	4	7	2	2	437
1	1	1	4	2	4	4	3	5	5	4	4	3	1	1	1	3	4	3	5	1	0	11	8	5	4	3	2	3	3	438
1	1	1	1	5	3	4	5	1	5		5	1	1	1	1	1	5	3	5	1	0	4	3	2	2	4	1	1	1	439
3	1	1	1	3	4	4	3	5	5	5	5	1	1	1	1	3	5	3	5	1	0	15	3	2	7	3	0	1	2	440
2	2	1	4	3	4	4	4	4	5	5	5	1	1	1	1	1	1	1	4	1	0	7	6	2	2	3	6	1	2	441
1	1	1	1	1	1	1	1	3	4	2	2	3	4	3	3	3	3	3	4	1	0	4	8	10	9	10	9	2	3	442
1	2	1	5	2	5	4	3	5	5	5	5	3	1	3	1	1	1	1	3	1	0	11	5	4	2	0	4	3	3	443
3	2	2	3	5	5	4	4	4	5	5	5	4	1	1	1	3	5	3	4	1	0	8	2	0	2	0	2	2	1	444
1	1	1	4	3	3	4	3		4	5	5	1	1	1	1	3	4	3	3	1	1	8	7	6	3	5	5	2	2	445
1	1	1	4	5	4	3	3	3	4	4	4	3	2	1	1	1	3	1	4	1	0	9	2	1	0	1	2	1	1	446
3	1	2	2	3	4	4	3	5	4	5	4	1	1	1	1	4	5	4	4	1	1	12	3	1	4	3	2	2	1	447
2	2	1	4	4	5	3	4	5	5	5	5	2	2	2	2	2	5	2	4	2		18	10	7	5	10	15	4	5	448
1	2	1	5	4	5	2	3	5	5	5	4	1	1	1	1	1	4	1	5	1	1	6	10	7	4	2	9	4	4	449
1	1	2	4	4	5	3	2	3	4	5	5	1	1	1	1	3	5	1	4	1	0	10	10	6	5	4	7	2	2	450
1	1	1	4	5	5	3	4	4	4	4	4	3	1	1	1	1	4	1	4	1	0	9	2	0	0	0	1	1	1	451
1	1	1	3	5	4	3	2	3	3	3	3	4	1	1	2	1	3	1	3	1	0	7	2	1	0	2	1	2	2	452
1	1	1	2	3	5	3	5	4	5	5	5	1	1	1	1	1	5	1	5	1	0	8	6	1	5	9	1	1	1	453
1	1	1	4	4	3	4	4	4	5	5	5	3	1	1	1	4	4	2	5	1	1	1	4	0	2	2	3	1	1	454
1	2	1		2	5	4	5	4	5	5	5	1	1	1	1	3	5	3	4	1	1	16	8	3	6	5	10	1	2	455
3	1	2	5	4	5	4	4	3	3	5	5	1	1	1	1	1	5	3	3	1	0	4	8	2	3	2	5	1	1	456
1	2	1	4	5	5	5	4		5	5	5	1	3	1	2	1	1	1	4	1	0	6	13	7	4	4	11	3	4	457
2	1	2	3	2	5	4	4	5	4	4	2	1	1	1	1	1	5	3	4	1	1	17	13	10	2	1	9	4	4	458
3	2	2	4	5	3	5	4	4	5	2	2	4	2	2	4	1	1	1	1	1	0	2	5	2	1	0	2	2	1	459
1	1	2	1	5	1	5	5	1	1	3	5	5							5	1	0	0	3	2	0	7	2	1	2	460
1	1	2	4	4	5	3	3	5	5	3	3	3	4	4	1	3	3	2	2	1	0	13	9	6	5	4	7	3	3	461
1	1	1	4	4	5	3	3	4	5	5	5	1	1	1	1	1	5	1	5	1	0	2	9	5	1	2	2	1	2	462
6	1	2	4	5	5	2	3	3	3	5	5	5	4	3	5	3	5	3	4	1	1	25	10	8	0	11	3	3	4	463
3	1	1	4	4	5	2	4	4	5	5	5	1	1	1	1	1	5	3	5	1	0	10	7	5	2	1	6	4	4	464
2	2	2	4	2	5	4	5	5	5	5	5	5	1	1	1	1	4	3	5	1	0	16	12	11	9	2	9	4	5	465
2	1	1	4	3	1	3	4	4	4	5	5	1	1	4	1	3	5	3	4	1	0	8	5	4	1	7	3	2	2	466
3	1	2	5	5	4	4	3	4	5	5	5	4	5	2	5	1	1	1		1	0	4	7	6	8	9	8	1	2	467
1	2	1	5	4	5	4	4	3	4	5	5	1	1	2	1	1	2	2	3	1	0	10	8	8	9	5	6	3	3	468
1	1	2	5	4	5	3	2	5	5		5	1	1	1	1	3	5	3	5	1	1	20	7	1	0	0	15	4	2	469
1	2	2	4	4	3	4	4	5	5	5	4	3	3	3	4	3	3	3	3	1	0	9	8	8	9	1	5	4	4	470
2	1	1	4	4	2	3	2	3	4	5	5	2	1	1	1	1	4	1	4	1	1	17	5	2	1	2	2	2	2	471
3	1	1	3	5	3	4	3	4	4	5	5	2	1	1	1	1	5	3	5	1	0	13	2	0	0	0	1	1	1	472
3	2	1	4	5	5	4	4	4	5	5	3	1	1	1	1	1	4	3	5	1	1	6	6	6	10	6	8	2	1	473
3	1	2	2	5	4	5	4	5	5	5	5	1	1	1	1	3	4	3	4	1	1	11	9	4	2	7	6	3	3	474
6	1	1	2	5	4	4	5	5	5	5	5	1	1	1	1	3	5	3	5	1	0	8	5	6	1	1	4	3	3	475
1	2	1	1	5	1	4	3	4	5	5	5	1	1	1	1	1	1	1	1	1	0	3	2	3	4	5	1	1	1	476
2	2	2	4	4	5	3	3	4	4	5	4	1	1	1	1	3	4	3	4	1	0	13	6	2	0	0	3	2	2	477
1	1	1	3	4	4	4	4	5	4	5	5	1	1	2	1	5	5	4	5	1	0	4	5	6	4	6	3	2	2	478
1	2	2	2	5	4	4	3	4	4	5	5	1	1	1	1	1	5	1	5	1	0	12	1	5	4	2	3	1	2	479
1	1	1	3	5	3	4	4	3	4	5	5	1	1	1	1	1	5	1	5	1	0	0	1	2	0	1	3	1	2	480
1	1	2	2	3	1	4	3	3	4	4	5	3	3	1	1	1	4	1	3	1	0	15	7	3	4	3	5	2	2	481
1	1	2	3	4	4	4	2	4	4	5	5	3	1	3	1	2	5	2	4	1	0	10	9	5	4	1	5	2	2	482
3	2	2	3	4	5	4	3	4	5	5	5	1	1	1	1	3	5	3	5	1	1	20	10	1	1	1	4	2	2	483
1	1	1	4	4	5	4	3	5	5	5	5	5	1	1	1	3	5	3	5	1	1	7	10	6	4	2	8	4	4	484
2	1	2	3	2	4	4	4	4	4	4	4	3	3	3	3	1	2	2	3	1	0	11	6	5	7	7	9	2	2	485
2	2	1	3	4	4	4	4	4	3	5	4	2	1	1	3	3	5	3	5	1	0	13	7	7	8	3	6	2	3	486
2	1	1	1	4	2	3	3	3	4	5	5	1	1	1	3	2	4	3	4	1	1	18	9	5	2	1	4	2	3	487
6	1	1	4	3	3	3	3	3	3	4	3	5	4	2	1	1	5	3	5	2	0	21	9	8	7	9	8	2	4	488
2	1	1	5	4	5	3	3	4	4	4	4	1	1	1	1	2	5	2	4	2	1	16	6	5	6	4	6	2	2	489
1	2	1	4	3	4	3	3	5	4	4	5	3	3	3	3	3	3	3	4	1	0	5	13	7	9	10	14	4	5	490
1	1	2	3	5	4	4	5	5	4	5	5	1	3	1	1	3	4	3	4	1	0	6	8	4	4	2	6	2	3	491
5	2	1	1	4	3	4	5	5	5	5	5	4	2	2	3	2	4	3	4	1	0	2	8	5	4	3	1	2	1	492
1	1	2	1	3	5	5	5	1	5	5	5	1	1	1	1	1	1	1	1	1	0	9	3	0	1	0	0	2	2	493
3	1	2	2	5	3	3	4	5	5	4	4	1	1	1	2	1	3	1	3	1	0	1	4	1	1	4	2	1	2	494
2	2	1	4	4	4	3	4	4	5	5	4	3	1	1	1	2	4	3	3	1	0	2	5	5	2	2	4	1	1	495
1	1	1	4	3	4	4	3	4	4	4	4	3	2	1	1	1	4	1	4	1	0	4	1	0	0	2	1	1	1	496
1	1	1	4	5	4	3	3	4	4	4	4	2	2	1	1	1	4	1	3	1	1	10	2	0	0	0	2	1	1	497
2	2	2	4	4	5	3	4	3	4	4	4	1	1	1	1	3	3	3	5	1	1	18	9	6	8	1	7	3	4	498
1	1	2	3	2	4	3	3	4	2	3	2	1	1	1	1	1	4	1	4	1	0	7	1	6	0	3	2	2	2	499
5	2	1	3	3	4	2	3	3	4	5	5	1	1	1	1	1	4	1	4	1	0	3	11	7	6	2	4	2	2	500
1	2	1	2	4	5	3	2	4	5	5	4	5	3	2	5	1	2	1	2	1	0	11	12	10	6	9	7	2	2	501
1	1	1	5	1	3	3	3	3	2	3	1	2	2	2	3	1	2	2	1	1	0	9	5	11	7	9	7	1	3	502
1	1	1	4	5	5	4	4	5	5	5	5	1	1	1	1	1	5	1	5	1	0	0	8	4	7	5	3	2	2	503
2	2	1	2	4	3	4	4	3	3	5	4	1	2	2	2	2	4	4	5	1	1	9	3	1	3	3	2	2	1	504
3	1	2	3	5	3	4	4	5	4	5	5	1	2	2	1	3	5	3	5	1	0	12	5	1	0	3	2	2	1	505
1	2	1	2	5	5	4	4	5	5	5	5	2	1	1	1	1	3	1	3	1	0	7	7	2	1	1	3	1	2	506
3	1	1	5	4	5	4	4	5	5	5	5	2	1	1	1	2	5	3	5	1	0	11	4	1	4	0	3	2	2	507
1	1	1	4	5	1	3	3	5	4	5	4	1	1	4	1	3	5	3	4	1	1	13	9	6	1	5	9	3	3	508
6	1	1	4	3	5	4	4	5	4	5	4		1	1	1	3	4	3	4	1	0	12	5	5	3	2	3	1	1	509
5	1	1	4	4	5	3	4	4	4	3	3	1	3	1	1	3	2	2	4	1	0	12	6	3	3	1	2	2	2	510
1	2	2	3	4	4	4	4	4	4	5	5	1	2	1	1	2	3	2	4	1	1	15	3	1	1	0	0	2	1	511
3	1	2	4	5	5	3	5	5	4	5	5	1	1	1	1	3	5	4	5	1	0	17	10	10	6	7	11	3	3	512
1	1	1	4	4	4	1	3	4	4	5	5	1	1	1	1	1	4	1	4	1	0	2	6	5	4	3	2	2	4	513
1	1	2	5	3	5	4	4	4	3	5	4	5	5	1	1	1	5	1	5	1	1	18	1	1	2	0	0	1	1	514
1	2	1	5	5	5	5	5	5	5	5	5	1	1	1	1	5	5	5	5	1	0	0	6	6	0	8	9	4	5	515
1	2	2	4	5	5	3	4	4	4	4	4	3	3	3	3	3	4	3	4	1	0	13	9	6	8	6	9	3	2	516
1	1	2	4	2	4	4	4	4	4	5	5	3	4	3	1	3	4	3	4	1	0	8	7	3	3	3	5	2	2	517
5	1	2	4	3	5	4	4	4	3	4	4	3	1	1	1	1	4	3	4	1	0	16	3	2	3	4	5	2	1	518
3	2	1	4	3	3	5	4	4	5	5	5	2	1	1	1	3	5	3	5	1	0	10	7	6	3	0	4	4	2	519
1	1	1	4	5	5	4	4	5	5	5	5	1	1	1	1	3	5	3	5	1	1	23	8	1	1	1	1	2	1	520
5	1	2	4	5	5	4	4	4	5	5	5	1	1	1	1	1	5	3	5	1	1	9	8	0	1	1	1	2	1	521
1	2	1	4	4	4	3	3	4	3	5	5	2	1	1	1	1	4	1	4	1	0	13	0	0	0	3	4	1	1	522
2	2	1	5	3	4	4	4	5	5	5	5	1	1	1	1	4	5	4	5	2	1	12	4	1	0	0	0	2	2	523
3	1	2	4	2	4	4	4	5	5	4	4	1	1	1	1	3	5	3	4	1	0	15	6	2	4	1	2	2	1	524
3	1	1	3	4	4	3	3	4	4	5	5	2	1	1	1	1	5	1	4	1	0	7	4	0	0	0	1	1	2	525
5	1	2	3	3	3	3	3	2	3	3	3	3	3	3	3	3	3	3	3	1	1	16	9	9	8	7	6	3	2	526
2	1	2	3	4	4	4	5	2	4	5	4	3	1	1	1	1	1	1	3	1	0	4	1	0	0	0	2	1	1	527
6	1	2	4	4	5	4	4	4	5	5	5	1	1	1	2	1	5	1	5	1	1	15	2	2	5	4	3	2	2	528
6	1	2	4	3	4	4	4	5	5	5	5	1	2	1	2	4	4	4	5	1	1	13	3	3	1	3	3	1	1	529
1	2	1	3	2	3	2	3	4	5	5	5	3	3	3	1	3	3	3	3	1	1	6	5	4	3	3	8	4	4	530
1	2	1	4	4	5	4	2	4	5	4	5	3	1	3	1	3	5	3	5	1	0	20	11	5	2	3	6	4	5	531
2	2	2	2	4	1	4	4	4	4	4	4	1	1	1	1	1	5	4	4	1	0	6	4	2	5	4	5	3	3	532
3	2	1	3	5	4	4	3	4	4	4	5	1	1	1	1	1	4	3	4	1	0	8	8	6	4	8	8	3	4	533
1	1	2	4	5	5	1	1	5	5	5	5	1	1	1	1	4	5	4	4	1	1	17	11	6	3	3	8	4	4	534
6	1	2	4	4	5	4	2	3	3	5	4	3	1	1	1	3	5	3	3	1	0	4	7	3	2	0	3	1	2	535
2	2	1	4	4	5	4	4	5	4	5	5	2	1	1	1	1	4	1	4	1	1	11	2	2	0	0	3	1	1	536
3	1	2	4	3	5	4	3	3	3	4	4	2	1	1	1	1	4	1	4	1	0	7	1	0	1	1	2	1	1	537
3	1	1	5	3	5	3	2	3	4	4	4	3	1	1	1	1	3	1	3	1	0	2	7	3	3	3	3	2	2	538
6	1	1	5	3	5	4	4	5	5	4	4	4	4	1	5	1	1	1	1	1	0	4	2	2	4	6	6	1	1	539
1	1	2	4	4	5	3	2	3	4	5	5	1	1	1	1	4	4	4	4	1	0	9	6	3	3	5	3	2	1	540
5	1	2	2	5	4	3	4	4	4	4	4	5	5	5	5	1	1	1	1	1	0	0	6	4	6	11	7	1	1	541
2	1	1	3	2	2	5	4	2	4	4	4	1	1	1	1	4	4	3	5	1	0	5	1	3	1	0	1	1	1	542
1	1	1	3	3	2	2	3	5	5	3	4	3	2	2	3	1	2	2	3	1	0	4	4	4	2	11	4	1	2	543
3	2	2	2	1	2	4	4	3	4	5	5	1	1	1	1	1	5	3	3	1	0	11	4	2	4	3	3	2	2	544
1	1	2	4	4	4	2	3	4	4	5	3	3	1	1	2	1	3	2	3	1	0	8	8	5	6	4	2	2	2	545
6	1	1	4	5	4	4	4	5	4	5	5	1	1	1	1	3	5	3	5	1	0	0	1	0	2	0	0	1	1	546
3	1	1	4	4	5	3	4	5	5	3	3	5	1	1	5	1	1	1	1	1	0	7	4	4	3	10	5	1	1	547
1	1	1	5	4	5	4	5	2	1	4	3	1	1	1	2	1	2	1	1	1	0	7	10	11	10	1	6	2	2	548
3	1	2	4	3	5	3	4	2	2	5	5	3	1	1	1	3	4	4	5	1	0	6	1	0	1	2	2	1	1	549
3	1	1	2	4	5	4	4	4	4	1	1	1	1	1	5	1	1	1	1	1	0	0	6	6	2	10	5	1	1	550
2	1	1	4	4	5	4	4	4	4	5	5	1	1	1	1	2	4	2	4	1	0	6	7	2	4	0	2	2	1	551
1	1	1	2	3	4	3	4	2	3	5	4	1	1	1	1	3	3	1	4	1	0	6	5	1	3	8	3	1	2	552
1	2	1	4	3	5	4	4	4	4	5	5	1	1	1	1	3	4	2	5	1	0	0	5	2	1	1	3	3	2	553
1	1	1	3	3	3	3	3	5	5	5	5	3	3	3	5	1	3	1	1	1	0	3	10	9	7	6	8	3	4	554
1	1	1	4	5	2	4	4	2	5	1	1	5	1	5	5	1	1	1	1	1	0	1	4	4	2	1	4	2	2	555
1	2	1	3	3	4	4	4	4	3	5	5	1	1	1	1	1	1	1	5	1	0	5	4	5	4	0	2	3	1	556
2	2	2	4	5	5	3	3	5	5	4	4	1	1	1	1	1	5	1	4	1	0	15	5	0	0	0	0	3	1	557
2	2	1	4	4	4	5	5	3	4	5	5	1	1	1	1	5	5	5	5	1	1	11	5	3	1	2	7	2	3	558
3	1	2	3	5	4	4	4	2	4	5	5	1	1	2	2	3	4	3	4	1	1	19	6	6	5	1	6	2	1	559
1	1	1	1	5	5	4	4	4	4	5	5	4	1	1	1	4	5	3	5	1	0	10	2	0	0	1	0	1	1	560
1	1	1	4	4	5	3	4	3	3	4	4	3	1	1	1	1	3	1	3	1	0	8	2	2	1	2	2	1	1	561
3	1	2	4	3	4	4	4	3	3	5	5	1	1	1	1	1	5	1	4	1	1	17	3	1	1	1	2	2	2	562
1	1	1	4	4	4	4	4	3	4	4	4	3	3	1	3	1	3	1	3	1	0	10	5	1	1	1	1	1	1	563
2	1	1	4	4	5	3	3	3	3	5	5	1	1	1	1	1	5	2	4	1	1	16	6	0	0	1	3	1	2	564
2	2	1	4	4	4	4	3	4	4	5	5	2	1	1	1	1	4	2	4	1	0	12	2	2	1	1	2	1	1	565
1	2	1	2	5	3	3	2	3	4	5	5	4	1	1	2	1	3	1	3	1	1	7	10	4	2	5	10	2	2	566
1	1	1	4	4	5	3	3	4	4	4	4	3	2	1	2	1	4	1	3	1	0	9	7	3	2	5	5	2	2	567
2	1	1	4	4	5	5	5	4	4	3	3	3	2	4	2	3	4	3	4	1	1	20	6	5	6	1	6	1	2	568
1	1	1	3	3	4	2	3	5	4	3	3	1	1	1	1	3	4	3	4	1	0	12	8	5	3	10	6	2	2	569
6	1	1	4	3	5	2	3	4	4	4	2	3	3	3	3	3	4	3	4	1	1	16	9	8	6	9	8	4	3	570
5	1		2	1	5	4	4	4	4	3	2	1	1	1	2	1	5	2	4	1	0	4	1	2	1	2	0	1	1	571
2	1	1	2	3	5	3	4	2	3	2	3	3	4	4	2	4	5	4	4	1	0	21	6	5	3	4	4	3	2	572
1	2	2	5	3	5	5	5	4	4	5	5	1	1	1	1	5	5	5	5	1	0	4	5	1	0	3	1	1	1	573
1	1	2	1	4	5	5	4	5	5	5	2	1	1	1	1	1	1	1	4	1	0	0	2	1	7	2	2	2	2	574
3	1	1	4	4	4	4	3	5	4	5	5	1	1	1	1	3	5	3	5	1	0	15	6	5	2	6	6	3	3	575
3	1	1	4	4	4	3	3		5	4	4	5	1	1	1	5	5	5	5	2	1	24	8	6	6	4	7	2	3	576
2	1	1	4	4	5	5	4	2	2	4	4	2	1	1	1	1	4	3	5	1	1	13	7	4	3	0	4	2	2	577
1	1	1	2	4	4	3	2	5	2	5	4	1	1	1	3	3	3	2	4	1	0	6	3	3	1	4	3	1	1	578
3	1	2	4	5	5	3	3	5	5	5	4	4	1	4	1	3	5	4	5	1	0	13	10	12	8	12	7	3	3	579
2	1	1	4	4	5	4	3	4	3	4	4	3	1	1	1	1	4	1	4	1	0	11	5	2	2	3	1	1	2	580
2	1	1	3	4	4	4	3	3	3	5	5	1	1	1	1	1	4	1	4	1	1	17	3	2	0	1	2	1	2	581
2	1	1	3	5	5	3	3	5	5	5	5	1	2	1	1	3	5	3	5	1	1	16	8	6	2	5	7	3	4	582
5	1	2	4	4	3	4	4	4	2	4	3	3	3	1	1	3	5	3	5	1	0	1	1	1	6	3	6	1	2	583
1	1	2	1	5	3	3	4	3	5	4	5	1	1	1	1	1	5	4	5	1	0	1	1	1	6	1	2	2	2	584
1	1	1	3	4	4	4	3	3	4	4	4	2	1	1	1	1	4	1	4	1	0	12	4	2	6	4	2	1	1	585
1	2	2	4	4	5	3	3	5	5	5	4	1	1	1	1	1	5	4	5	1	0	24	8	6	2	8	7	2	3	586
2	1	1	3	4	4	4	3	3	4	4	4	2	1	2	1	1	4	2	4	1	1	16	2	1	2	1	1	1	1	587
1	1	2	3	3	4	3	3	3	4	4	3	1	1	4	1	1	5	3	4	1	0	11	4	1	2	0	4	2	1	588
3	1	1	4	4	5	4	4	5	5	5	5	1	1	1	1	1	4	1	4	1	1	11	5	2	1	1	5	1	1	589
1	2	2	4	3	4	3	3	5	4	5	5	1	1	1	1	1	5	1	5	1	1	21	8	8	3	3	7	4	5	590
1	1	2	4	3	4	4	3	3	4	4	4	2	1	1	1	1	4	1	4	1	1	15	5	4	3	2	4	1	1	591
2	2	1	4	4	5	4	4	4	5	5	5	3	1	3	1	1	1	1	5	1	0	8	6	2	4	5	3	1	2	592
1	1	1	3	4	5	5	4	3	4	4	4	1	1	1	1	5	5	5	5	1	0	6	4	2	4	4	4	1	2	593
3	2	1	1	2	4	4	4	5	4	5	5	1	1	1	1	1	5	3	4	1	1	20	4	1	5	4	2	2	2	594
2	1	1	4	4	5	3	3	4	4	4	4	2	1	1	1	1	4	1	4	1	1	14	4	1	0	1	1	2	2	595
2	1	1	5	3	4	4	5	5	5	5	5	3	1	1	1	3	4	3	4	1	0	16	6	4	3	5	4	1	1	596
2	2	2	2	4	3	4	3	4	4	5	5	1	1	1	1	3	4	1	5	1	0	13	6	5	1	3	3	1	2	597
3	1	2	4	5	5	4	4	4	4	5	5	1	1	1	1	3	5	3	5	1	1	15	5	3	4	2	7	1	1	598
1	2	1	3	4	4	3	3	4	5	5	5	1	1	1	3	1	2	1	3	1	0	5	5	4	4	2	3	2	1	599
1	1	1	2	5	4	4	3	5	5	3	3	5	3	1	3	3	3	1	2	1	0	0	2	1	0	0	1	1	1	600
1	1	1	3	5	1	5	5	4	5	2	3	3	1	1	2	1	4	1	4	1	0	4	5	3	7	6	4	1	1	601
1	1	1	4	4	5	3	3	4	4	4	4	3	2	1	2	1	3	1	3	1	0	9	4	5	2	4	3	2	2	602
3	1	1	3	4	4	4	3	4	3	5	5	1	1	1	1	1	5	1	4	1	0	12	4	2	0	0	2	1	1	603
2	1	1	2	5	1	5	3	3	2	5	5	1	1	2	1	3	3	3	5	1	0	10	2	0	0	1	2	1	1	604
3	1	2	4	5	5	4	4	4	4	5	5	1	1	1	1	1	5	1	4	1	1	14	9	5	1	3	6	3	2	605
1	2	1	1	5	3	3	4	4	5	5	5	1	1	1	1	3	5	5	5	1	0	3	7	6	2	3	8	3		606
1	1	2	2	3	2	3	1	2	4	5	5	1	1	1	1	1	5	1	5	1	1	13	2	0	1	0	0	2	1	607
1	1	1	1	3	4	3	3	5	5	2	2	4	1	1	4	3	5	3	5	1	0	5	3	4	0	0	3	2	2	608
3	1	1	2	5	4	4	4	4	4	4	4	1	1	1	4	4	4	3	4	1	0	12	4	3	2	0	1	2	2	609
3	1	1	5	2	5	4	4	5	4	5	5	1	1	3	1	4	5	3	5	1	1	14	5	5	6	5	4	3	2	610
2	2	1	4	5	2	4	3	3	4	5	5	5	1	1	1	1	1	1	1	1	0	2	3	0	0	0	2	1	3	611
5	1	1	1	4	3	3	4	2	4	4	4	2	2	1	3	1	2	1	2	1	0	4	4	6	8	12	10	2		612
3	1	1	2	4	1	4	3	5	5	5	4	1	1	1	1	1	5	3	5	1	1	9	1	0	0	2	1	2	1	613
3	1	1	4	4	5	4	3	5	5	5	5	1	1	1	1	1	5	4	5	1	1	6	2	0	0	1	1	2	2	614
5	1	2	4	4	5	4	4	5	5	5	5	1	1	1	1	1	5	1	1	1	0	1	6	6	9	4	8	3	3	615
1	2	1	3	3	3	4	1	4	4	1	3	3	3	3	3	3	3	3	3	1	0	0	0	1	6	2	2	2	2	616
3	1	2	3	4	5	4	5	5	5	5	5	1	1	1	1	1	5	3	4	1	1	8	8	8	3	3	7	2	2	617
3	2	1	4	4	5	4	4	4	5	5	5	1	1	2	1	1	5	4	5	1	0	12	6	4	4	3	3	2	2	618
1	1	1	4	3	4	3	3	4	4	4	4	4	1	1	3	1	2	1	3	1	0	7	4	4	4	3	1	2	2	619
1	1	1	3	4	5	4	3	3	3	4	4	2	1	1	1	1	4	1	4	1	0	14	3	0	1	1	2	1	1	620
3	1	1	4	4	5	4	3	4	3	5	5	1	1	2	1	2	5	1	4	1	1	19	5	1	0	1	2	1	1	621
1	1	2	4	4	5	3	3	4	4	3	3	4	1	1	4	1	2	1	2	1	0	10	6	3	1	4	1	2	2	622
1	1	1	2	5	4	3	3	4	3	5	5	4	1	1	1	4	5	4	5	1	0	8	2	3	1	0	2	1	1	623
1	1	1	4	3	5	3	3	4	4	4	4	4	1	1	3	1	2	1	2	1	0	8	4	3	2	3	1	1	1	624
1	1	1	4	4	4	3	3	4	4	4	4	3	1	1	1	1	2	1	3	1	0	9	4	4	3	2	1	1	1	625
3	2	1	4	4	4	4	4	3	4	4	4	3	1	1	1	1	4	1	3	1	0	18	6	2	0	2	2	2	2	626
1	1	1	3	5	4	3	3	4	4	4	4	3	2	1	2	1	3	1	3	1	0	10	4	2	1	1	1	1	1	627
1	1	1	4	3	5	3	4	5	5	5	5	5	2	1	4	1	3	3	5	1	0	14	6	2	0	3	4	2	1	628
5	1	1	2	4	5	4	3	2	2	5	5	1	1	1	1	5	5	5	5	1	0	1	6	1	2	1	0	1	1	629
1	1	1	4	4	5	3	3	4	5	5	5	5	1	4	3	4	5	4	5	1	0	13	3	2	4	5	6	2	2	630
3	1	1	4	5	5	3	4			4	3	4	3	1	3	3	3	1	2	1	0	11	4	4	4	5	4	2	3	631
3	1	2	2	5	5	3	3	4	5	4	4	3	4	4	5	2	2	1	2	1	0	15	10	3	8	6	8	2	1	632
1	1	1	3	5	4	5	4	5	4	5	5	2	2	2	4	1	2	1	3	1	0	5	8	8	3	7	11	2	3	633
2	2	1	2	3	1	4	4	5	5	3	5	4	1	1	1	1	3	1	5	1	0	2	6	2	1	6	7	2	2	634
1	1	1	4	5	5	4	4	4	3	1	1	4	3	3	3	3	3	1	1	1	0	16	10	10	10	8	10	1	2	635
1	1	1	3	4	4	4	3	4	3	4	4	4	3	1	3	1	3	1	2	1	0	11	5	2	3	3	2	1	2	636
2	2	1	3	5	5	3	3	4	5	5	5	1	1	1	1	4	4	4	3	1	0	3	10	5	4	7	5	4	3	637
3	2	1	1	5	4	4	3	5	5	5	5	1	1	1	2	1	1	1	3	1	0	1	7	2	4	10	7	3	2	638
3	1	1	4	4	5	4	4	3	3	4	4	2	1	1	1	1	4	1	4	1	0	10	3	3	1	1	2	1	1	639
2	2	1	3	4	4	4	3	3	4	5	5	1	2	2	1	2	4	2	4	1	0	12	6	6	5	2	5	1	2	640
1	1	1	3	4	4	3	3	4	4	4	4	3	1	1	2	1	3	1	3	1	0	13	5	4	3	4	3	1	2	641
2	1	2	4	4	4	4	3	4	4	4	4	3	2	1	1	1	4	1	3	1	0	17	5	2	0	1	2	1	2	642
1	1	1	5	5	5	3	1	4	5	5	4	4	1	1	4	1	4	1	4	1	0	16	4	7	4	4	6	3	1	643
1	1	1	4	5	1	4	4	5	5	5	5	1	1	1	2	1	4	3	5	1	0	5	5	7	0	2	5	1	2	644
1	2	1	1	3	3	2	5	4	3	5	5	1	1	1	1	1	5	1	5	1	0	12	6	2	4	3	5	1	2	645
1	1	1	4	2	5	3	2	4	4	5	5	1	1	1	1	2	4	1	4	1	1	7	6	8	4	3	9	1	2	646
2	2	1	3	5	5	2	4	4	5	5	5	1	1	1	1	1	5	3	4	1	0	8	7	3	1	4	4	2	2	647
5	1	1	4	5	5	3	5	5	5	5	5	1	1	1	1	1	5	4		1	0	14	11	5	8	4	2	3	2	648
3	2	2	1	4	2	3	3	4	5	4	4	1	1	1	1	1	5	2	4	1	0	18	5	1	1	2	2	2	2	649
6	1	2	3	5	4	4	4	2	2	5	5	2	1	1	1	1	4	1	5	1	0	2	1	1	4	1	0	1	1	650
3	1	1	3	5	1	3	3	2	5	5	5	1	1	1	1	1	5	1	5	1	0	9	9	8	5	4	1	2	1	651
2	2	1	3	4	4	4	4	5	4	5	5	1	1	4	1	4	5	4	5	1	0	19	4	2	2	4	1	2	2	652
1	1	1	4	3	5	4	4	4	4	5	5	2	1	1	3	1	3	3	4	1	0	21	5	1	6	1	4	2	3	653
2	1	2	4	3	5	5	3	5	4	5	5	1	1	1	1	3	5	3	4	1	1	19	12	8	3	1	9	2	3	654
2	1	2	5	5	5	4	4	5	5	2	2	1	1	1	1	1	1	1	1	1	0	0	4	4	1	5	3	1	1	655
2	1	1	1	5	4	3	3	3	5	5	5	3	3	3	3	3	3	3	3	1	0	9	7	7	4	4	5	3	2	656
1	1	1	1	5	2	3	3	5	5	5	4	4	4	2	4	1	5		4	1	1	13	7	6	7	8	10	3	3	657
3	2	2	4	5	5	3	4	5	5	5	5	1	1	1	1	3	5	3	5	1	0	19	5	4	4	4	3	3	2	658
5	1	1	1	1	2	3	1	1	1	4	4	1	1	1	1	1	4	1	1	1	1	4	5	3	1	1	2	2	3	659
2	2	1	4	4	5	4	5	5	5	5	5		1	1	1	3	4	3	5	1	1	17	3	3	0	1	7	2	2	660
2	1	1	2	5	4	3	1	5	5	5	5	1	1	1	1	3	5	3	5	1	1	8	6	8	2	3	8	3	2	661
5	1	2	5	4	5	3	3	5	4	5	5	3	2	1	3	3	5	3	4	1	0	12	6	5	3	6	8	3	2	662
3	1	1	4	5	3	4	4	5	5	5	4	4	1	1	3	3	4	1	3	1	0	2	1	1	0	2	0	1	1	663
1	2	1	4	1	5	4	4	4	5	4	4	1	5	5	5	1	3	3	3	1	0	13	8	3	2	0	6	1	1	664
3	1	2	4	2	4	3	4	5	5	5	5	1	1	1	1	1	5	3	4	1	0	9	10	5	8	3	7	3	4	665
1	1	1	5	4	5	4	3	2	4	5	5	1	1	1	1	3	4	3	4	1	0	10	5	9	3	7	11	2	3	666
1	1	1	5	4	5	3	1	3	4	5	5	2	1	1	1	3	4	3	5	1	0	16	5	9	3	7	11	2	3	667
1	1	1	1	3	1	4	4	5	5	5	5	5	1	1	1	1	1	1	4	1	0	1	0	3	0	3	0	1	1	668
2	2	1	4	3	1	4	4	4	4	5	5	2	2	2	2	2	4	4	4	1	0	10	5	0	0	0	2	1	2	669
3	1	2	4	3	4	4	5	5	5	5	5	1	1	2	1	2	3	2	4	1	0	13	2	1	2	1	1	2	1	670
6	1	1	4	5	5	4	3	4	4	5	5	5	1	1	1	3	5	3	5	1	0	8	4	2	2	2	3	4	4	671
2	2	2	4	3	5	4	4	4	3	5	5	1	1	1	1	1	3	1	5	1	0	10	7	3	2	3	4	2	2	672
1	1	1	4	5	3	4	4	4	4	3	2	3	1	1	5	1	5	3	5	1	0	5	6	3	1	7	2	2	3	673
3	1	1	4	5	5	4	4	5	5	5	5	1	1	1	1	3	5	3	5	1	1	17	7	1	8	0	2	2	2	674
3	1	1	4	3	3	4	3	4	4	5	5	1	1	1	1	3	5	3	5	2	1	19	1	3	10	0	3	1	2	675
2	1	1	4	3	5	3	2	4	5	5	5	1	1	1	1	1	3	1	4	1	0	12	7	5	0	2	2	3	2	676
1	1	2	3	4	4	4	4	4	4	4	4	1	1	1	1	3	5	3	4	1	1	9	6	3	5	1	5	2	3	677
1	1	1	4	1	5	3	3	5	5	5	5	1	1	1	1	5	4	4	3	1	1	16	8	6	3	6	9	4	5	678
1	2	2	5	3	5	3	3	5	4	5	5	1	1	1	1	3	4	3	4	1	1	10	2	4	5	6	2	1	2	679
1	2	1	3	4	5	2	2	5	4	5	5	1	1	1	1	1	3	3	3	1		10	11	6	4	4	12	4	3	680
2	2	2	4	3	2	4	4	4	4	5	5	1	1	1	1	3	5	4	4	2	1	16	3	2	2	0	2	1	1	681
1	2	1	4	3	4	2	3	3	3	5	4	5	1	1	1	1	3	1	4	1	0	3	9	6	4	2	10	3	4	682
1	2	2	1	5	2	4	4	4	4	5	5	1	1	1	1	3	4	3	5	1	0	0	7	0	2	4	5	1	1	683
1	2	1	5	3	5	3	2	5	5	4	4	1	1	4	1	2	5	3	4	1	0	10	6	4	9	3	9	2	3	684
2	2	1	2	4	5	2	4	5	5	5	5	4	2	4	1	1	5	5	5	1	1	12	5	0	4	0	0	1	1	685
1	2	1	2	4	5	3	4	4	5	5	5	1	2	1	1	1	3	3	1	1	0	12	11	7	8	6	9	3	3	686
2	1	1	3	4	3	3	4	5	5	4	4	2	1	1	1	3	4	3	4	1	1	3	6	3	1	3	1	4	2	687
1	1	1	5	4	5	3	3	2	2	5	5	1	1	1	1	2	5	3	5	1	0	21	7	4	2	1	2	2	2	688
1	1	1	3	4	4	3	3	3	3	4	4	2	1	1	1	1	4	1	3	1	1	17	6	2	0	2	2	1	2	689
1	1	1	4	3	5	3	3	4	4	4	4	4	3	1	4	1	2	1	3	1	0	8	3	3	0	2	1	1	1	690
1	2	1	2	4	2	4	4	3	3	5	5	1	3	1	3	1	3	3	3	1	0	13	3	4	3	7	6	2	3	691
3	1	1	3	4	4	4	4	4	3	4	4	2	1	2	1	1	4	2	4	1	1	21	4	1	0	1	2	1	1	692
2	1	2	3	5	3	4	3	4	4	4	4	2	1	1	1	1	4	1	4	1	0	13	3	3	1	1	2	1	1	693
6	2	2	1	4	3	4	4	5	5	5	5	1	1	4	1	4	5	4	5	1	0	4	4	1	4	2	2	1	1	694
2	1	2	1	3	3	4	4	3	5	5	5	1	1	1	1	1	5	1	5	1	0	2	4	1	1	3	3	2	2	695
2	1	2	4	4	5	3	3	4	3	5	5	2	1	1	1	2	4	2	4	1	1	16	5	2	0	1	2	2	2	696
2	2	1	4	4	5	4	3	4	4	4	4	3	1	1	1	1	4	1	3	1	0	12	4	3	5	2	1	1	1	697
1	1	2	4	5	4	3	1	5	5	5	4	5	4	1	1	1	4	1	4	1	1	11	5	3	4	7	9	3	3	698
1	2	2	4	4	4	3	3	4	5	4	3	2	2	3	3	3	4	3	4	1	0	25	12	8	3	6	11	4	5	699
2	1	2	3	5	5	3	3	5	5	4	4	1	1	1	1	1	3	1	4	1	0	11	3	4	4	5	1	3	2	700
5	1	1	3	3	3	3	3	3	3	5	5	3	3	3	3	3	3	5	3	1	0	16	8	8	9	10	8	2	3	701
3	1	2	3	4	4	3	4	4	3	5	5	2	2	1	1	1	4	1	3	1	0	13	4	4	3	1	2	1	1	702
6	1	1	1	4	4	4	4	4	5	4	5	3	2	2	1	3	4	3	4	1	0	7	1	0	0	0	0	1	1	703
2	1	1	4	4	5	3	3	4	4	4	4	2	1	1	1	1	4	1	3	1	1	19	6	2	4	3	2	1	2	704
3	1	1	2	4	3	3	4	3	3	4	4	2	1	2	1	3	4	2	4	1	0	14	5	1	0	1	3	1	1	705
3	1	1	4	5	5	3	4	4	5	5	5	1	1	1	1	2	4	4	5	1	1	9	8	2	2	0	5	3	1	706
3	2	1	2	4	2	4	4	3	3	5	5	1	1	1	1	3	5	5	5	1	0	4	7	3	0	2	5	2	3	707
3	1	1	4	4	1	3	3	4	4	5	5	3	2	2	2	3	4	4	5	1	0	4	4	1	0	0	1	2	1	708
2	2	2	2	5	2	4	4	4	4	4	5	2	3	2	2	2	5	4	4	1	0	8	7	2	4	5	5	2	1	709
3	1	1	2	5	5	5	4	3	4	5	5	1	1	1	1	1	5	4	5	1	1	24	5	2	1	6	4	1	1	710
1	1	2	1	4	5	3	3	4	4	3	4	3	4	2	1	1	3	3	3	2	1	5	3	5	0	9	3	2	3	711
3	1	1	4	5	3	4	3	4	5	4	5	5	1	1	1	5	5	5	5	1	1	12	4	1	2	3	1	2	2	712
6	1	2	4	3	5	3	3	4	5	3	3	2	1	1	1	1	3	1	1	1	0	2	5	3	3	2	2	3	3	713
6	1	1	2	5	4	2	4	4	5	5	5	1	1	2	1	3	4	4	4	1	0	14	8	5	2	3	2	3	3	714
1	1	2	4	5	5	5	4		5		4	4	1	1	1	3	4	3	4	1	0	11	3	2	0	2	4	1	2	715
3	1	1	3	4	5	4	3	4	4	4	4	2	2	2	2	3	4	3	4	1	0	18	5	5	6	5	4	2	2	716
2	2	2	4	1	5	3	3	4	5	5	5	2	1	1	1	1	4	1	5	1	0	16	6	3	2	3	2	2	3	717
2	1	1	2	3	2	4	4	4	5	5	5	1	1	1	1	1	1	1	2	1	0	4	3	4	4	1	3	1	1	718
1	1	2	2	4	3	4	4	4	4	5	5	1	1	1	1	5	5	5	5	2	1	24	7	1	1	1	1	2	1	719
2	1	1	4	4	5	3	3	4	4	4	4	3	2	1	2	1	3	1	3	1	0	12	6	3	5	5	3	2	2	720
2	1	1	3	4	4	3	4	4	4	5	5	2	2	1	1	1	4	2	4	1	0	14	3	1	0	1	2	1	1	721
2	2	2	4	4	5	3	3	3	3	4	4	2	1	1	1	2	4	1	3	1	0	12	4	1	1	2	2	1	1	722
1	1	1	3	3	3	3	3	3	3	3	3	2	2	3	3	3	4	5	3	1	0	16	10	10	9	8	8	2	3	723
1	1	2	3	5	5	3	4	5	5	5	4	3	3	3	4	2	3	3	2	1	0	20	11	7	11	5	11	3	2	724
1	1	1	5	2	5	4	2	5	5	4	5	3	5	4	4	2	4	2	5	1	0	27	10	8	7	7	14	3	4	725
1	1	2	2	2	2	3	3	2	2	4	4	2	2	2	2	2	4	3	4	2	1	17	5	6	1	8	3	2	2	726
3	1	2	4	3	3	4	4	4	5	5	1	5	4	1	5	1	1	1	1	1	0	0	0	0	0	0	2	1	1	727
3	2	1	2	5	1	4	5	5	4	5	4	1	1	4	1	4	4	4	4	1	0	16	7	3	3	1	4	2	2	728
1	1	1	1	5	2	4	3	4	4	4	4	3	3	1	1	1	3	3	4	1	0	0	6	2	5	2	7	1	1	729
6	1	1	1	1	1	4	4	4	4	5	5	3	1	1	1	1	1	1	1	1	0	0	0	0	1	0	0	1	1	730
5	1	1	4	5	5	3	3	5	5	4	2									1	0	15	8	3	4	4	10	3	4	731
1	2	1	4	4	5	4	3	5	5	4	4	5	1	1	5	1	1	1	1	1	0	1	5	3	5	5	3	3	4	732
2	1	1	3	2	4	3	3	4	4	5	5	1	1	1	1	1	5	1	5	1	0	10	9	6	2	2	5	3	2	733
2	1	1	4	5	5	3	4	3	3	4	4	2	1	2	1	1	4	1	3	1	0	16	5	1	2	1	2	1	2	734
1	1	1	4	4	5	3	3	4	4	4	4	3	2	1	2	1	3	1	3	1	0	12	3	2	1	1	2	1	1	735
2	1	2	3	4	4	4	3	3	4	4	4	3	2	1	2	1	3	1	3	1	0	14	4	1	3	2	2	1	2	736
1	1	1	4	3	5	3	4	4	4	4	4	4	3	1	3	1	2	1	2	1	0	9	4	4	2	2	1	1	1	737
3	1	2	3	5	5	4	4	5	5		4	1	1	1	1	3	5	3	5	1	0	7	7	3	2	6	5	4	5	738
2	1	1	3	4	5	4	4	5	5	5	5	3	2	3	3	3	4	3	4	1	0	15	7	7	5	9	6	3	3	739
1	1	2	5	4	5	5	5	5	5	3	4	1	1	1	1	3	5	5	5	2	1	12	9	3	2	0	1	3	4	740
2	1	1	4	4	5	3	3	5	5	4	4	1	1	1	1	1	1	1	5	1	0	20	10	6	3	7	8	4	5	741
1	2	1	4	4	3	5	5	4	5	5	5	3	1	3	1	5	3	3	4	1	0	17	12	11	10	7	10	4	4	742
3	2	2	4	4	4	4	4	4	4	5	5	1	1	1	1	1	3	1	4	1	0	6	5	5	3	2	4	2	3	743
6	2	1	1	4	5	4	4	3	3	5	5	5	1	4	2	4	5	5	5	1	0	12	8	5	1	2	2	2	1	744
3	1	1	3	4	4	3	3	5	5	5	5	2	1	1	1	1	1	1	1	1	0	16	5	4	5	4	6	1	1	745
2	2	1	5	3	5	3	3	4	3	5	5	1	1	1	1	1	1	1	1	1	0	9	9	5	3	1	4	2	2	746
2	2	1	4	3	5	4	4	5	5	4	4	2	1	1	1	2	4	3	5	1	1	17	6	8	6	9	5	2	1	747
5	1		1	1	3	3	3	3	3	2	3	1	2	1	1	2	4	3	4	1	0	5	1	2	3	1	0	1	1	748
1	1	1	4	3	4	4	3	5	4	5	5	1	1	4	1	3	5	1	4	1	1	12	8	2	3	1	1	2	2	749
1	1	1	4	4	5	4	4	4	4	4	4	1	1	1	1	1	4	1	4	1	1	3	5	6	4	2	4	4	4	750
1	1	2	3	3	2	3	3	3	3	5	5	1	1	1	1	1	5	3	5	1	0	10	9	2	1	4	6	2	2	751
1	1	1	4	4	4	3	3	4	4	4	4	4	3	1	2	1	3	1	3	1	0	12	5	2	0	2	1	1	2	752
1	1	1	4	3	5	4	3	3	3	4	4	3	1	1	1	1	4	1	3	1	0	16	3	2	0	1	2	1	1	753
3	1	1	1	3	1	4	4	4	4	4	5	1	3	1	1	1	5	3	4	1	0	8	6	1	0	1	3	1	1	754
1	1	2	4	5	3	4	3	5	5	4	4	4	3	1	2	1	3	3	2	1	0	3	8	6	2	2	8	3	4	755
1	1	1	1	3	3	3	3	4	5	4	4	4	1	1	1	1	3	1	2	1	0	3	5	6	2	4	5	2	2	756
3	1	1	4	3	5	4	4	4	4	4	4	2	1	1	1	1	4	1	3	1	1	18	5	4	1	1	2	1	2	757
1	1	2	4	3	4	4	4	4	5	4	4	5	3	1	5	1	2	1	1	1	0	10	3	4	2	2	6	1	1	758
3	1	2	3	4	4	4	3	3	3	4	4	2	1	1	1	3	4	2	4	1	1	18	4	3	1	1	2	1	2	759
1	1	1	4	4	5	3	3	4	4	4	4	3	1	1	1	1	4	2	3	1	0	13	4	2	1	3	2	2	2	760
1	1	1	4	3	5	3	3	4	4	4	4	3	1	1	1	2	4	2	4	1	0	16	2	3	1	3	2	1	1	761
3	1	1	3	4	4	4	3	3	3	5	5	2	1	1	1	1	4	1	4	1	0	15	3	1	0	1	2	1	1	762
3	2	1	4	4	4	3	4	4	4	4	4	3	1	1	1	1	4	1	4	1	0	16	4	1	2	3	1	1	1	763
1	1	2	4	5	4	4	3	4	4	5	3	3	1	1	1	2	1	2	2	1	0	13	2	2	1	2	1	2	1	764
3	2	1	3	4	4	4	3	4	4	5	5	2	1	1	1	1	4	2	4	1	1	17	4	3	1	2	2	1	2	765
1	1	1	4	4	5	3	3	4	4	4	4	3	1	1	1	1	4	1	3	1	0	10	2	3	0	4	1	1	1	766
1	1	1	4	4	4	3	3	3	3	4	4	2	1	1	1	1	4	2	3	1	0	15	7	1	1	3	2	1	2	767
1	1	1	4	5	4	4	3	4	4	4	4	4	3	1	2	1	3	1	3	1	0	9	5	1	0	1	1	1	2	768
1	42	1	2	3	1	4	3	4	4	5	5	3	3	2	1	2	4	2	4	1	1	24	11	0	0	0	5	4	4	769
1	2	1	4	4	5	3	4	4	4	5	5	5	3	3	4	4	5	4	5	1	0	19	8	8	7	7	10	1	2	770
1	1	1	2	5	2	3	5	5	5	2	5	5	4	1	5	1	1	1	1	1	0	3	8	1	4	10	8	2	1	771
2	2	1	4	5	3	3	4	3	2	5	5	1	1	1	1	4	5	5	4	1	0	8	2	1	0	7	0	1	1	772
5	1	2	1	1	4	2	3	4	3	2	2	2	1	1	1	2	4	2	4	1	0	9	5	5	2	3	4	2	2	773
5	1	1	1	5	2	3	3	5	5	4	5	3	1	3	3	3	3	3	3	1	0	18	8	3	0	8	7	3	3	774
2	2	1	4	4	5	4	4	3	4	5	5		1	1	2	1		3	4	1	0	3	6	0	0	0	4	2	2	775
3	1	1	3	4	4	3	4	3	3	4	4	3	2	1	1	1	4	1	4	1	0	16	3	1	0	1	2	1	1	776
2	2	1	3	4	4	3	3	3	3	4	4	3	2	1	1	1	4	1	3	1	0	12	4	2	3	2	2	1	1	777
3	1	1	4	4	5	4	3	4	4	5	5	2	1	1	1	1	4	2	4	1	0	17	3	5	1	1	2	1	1	778
5	1	1	4	4	4	3	3	4	4	4	4	4	2	1	3	1	3	1	3	1	0	10	5	2	0	2	1	2	2	779
2	1	1	4	3	5	4	4	4	4	5	5	2	1	1	1	1	4	2	4	1	0	15	3	1	0	1	2	2	2	780
1	1	1	4	4	5	3	3	4	4	4	4	4	3	1	3	1	3	1	3	1	0	9	4	4	2	2	2	1	1	781
3	2	1	1	4	4	4	4	4	4	5	5	2	2	1	3	2	4	3	5	1	1	11	5	1	1	1	1	2	2	782
1	2	1	4	2	5	4	3	4	4		5	1	1	1	1	3	3	1	4	1	0	9	5	6	6	5	8	3	2	783
3	1	1	5	3	5	4	3	4	4	5	5	1	1	1	1	1	5	1	4	1	0	16	8	7	5	3	4	2	1	784
6	1	2	1	5	4	4	4	4	4	5	5	5	1	1	1	3	5	3	5	2	1	13	1	0	0	0	0	1	1	785
1	2	1	2	4	4	4	4	5	5	5	5	1	1	1	1	3	5	3	5	1	1	7	7	5	2	4	3	3	2	786
3	1	1	4	5	4	4	4		2	5	5	5	1	1	1	5	5	5	5	1	1	8	7	6	4	2	5	2	2	787
1	2	1	2	5	2	3	3		4		5	1	1	1	1	3	5	5	5	1	0	11	5	2	3	1	3	4	4	788
1	2	2	3	5	5	3	4	4	5	5	5	1	1	1	1	3	5	3	5	1	0	14	10	4	2	4	5	3	2	789
5	1	2	3	4	3	3	3	4	5	4	5	3	2	1	4	1	3	1	4	1	1	12	4	4	7	2	2	3	4	790
6	1	1	4	2	5	3	3	4	4	5	5	1	1	1	1	1	4	1	5	1	0	3	3	5	8	0	2	2	2	791
3	1	1	1	3	3	4	3	4	5	5	5	2	2	1	1	1	1	1	4	1	0	3	10	5	1	3	4	2	2	792
3	1	1	3	4	5	3	4	5	4	4	5	2	1	1	2	1	4	2	4	1	0	5	4	3	1	9	4	1	2	793
1	1	2	1	3	4	5	5	4	4	5	5	5	1	1	1	5	5	5	5	2	1	20	10	5	3	4	5	3	3	794
2	1	1	4	5	1	4	4	4	4	4	4	4	1	1	3	2	4	3	3	1	0	8	1	1	0	1	0	1	2	795
6	1	2	5	2	5	4	4	5	5	5	5	1	1	1	1	2	5	5	5	1	1	14	9	3	3	1	5	3	1	796
3	2	2	2	3	5	4	5	5	5	4	4	1	1	1	1	1	1	1	1	1	0	0	1	1	0	3	2	1	2	797
3	1	1	2	4	5	5	5	5	5	4	4	1		1		1	1	1	5	1	0	1	5	4	9	4	7	2	1	798
6	1	1	4	5	4	3	3	4	4	5	5	3	2	2	2	4	4	4	5	1	0	12	7	4	3	2	2	2	2	799
2	2	2	3	4	4	2	4	4	3	5	5	4	1	1	1	1	4	1	1	1	0	1	4	4	3	2	6	1	1	800
6	1	2	4	4	5	4	4	5	5	5	5	1	4	3	1	3	5	3	5	1	1	4	5	1	1	1	0	1	1	801
5	1	2	1	3	4	4	4	5	5	5	5						5		5	1	1	11	6	6	2	6	7	2	3	802
1	1	1	3	4	1	3	4	1	5	4	3	4	1	1	1	3	3	3	3	1	1	13	1	6	5	6	4	1	2	803
6	1	2	4	4	5	4	5	4	4	5	5	1	1	1	1	3	5	3	4	1	1	3	3	1	1	2	1	1	1	804
2	2	2	2	5	4	4	4	4	4	5	5	1	1	1	1	2	5	3	5	2	1	5	4	1	2	5	2	1	1	805
1	1	2	4	5	1	3	3	3	3	3	4	1	1	1	1	1	5	1	5	1	0	4	2	0	0	0	3	2	3	806
1	1	2	1	1	5	3	3	5	5	5	5	1	1	1	1	5	5	5	5	1	1	24	10	7	5	7	2	2	2	807
1	1	1	1	4	4	3	3	4	5	5		4	1	1	3	3	4	2	2	1	0	7	8	4	7	6	6	2	3	808
2	1	2	2	3	5	3	3	2	5	5	2	1	1	1	1	1	5	5	5	1	0	8	3	0	0	2	0	2	2	809
3	2	1	4	4	4	3	4	4	4	5	4	1	1	1	1	1	3	3	4	1	1	15	12	8	3	10	8	3	3	810
1	1	1	1	5	3	4	4	5	5	5	5	1	1	1	1	3	5	3	4	1	1	8	4	2	3	3	4	1	1	811
5	1	2	5	1	5	5	5	1	5		5	1	1	1	1	1	5	3	5	1	1	8	1	0	3	1	1	1	1	812
2	2	2	4	4	5	3	4	4	5	5	5	5	2	2	1	4	5	3	5	1	0	15	6	4	1	3	4	2	3	813
1	2	1	3	4	4	4	3	4	5	4	4	1	1	1	3	1	4	1	5	1	0	7	7	3	5	4	8	2	2	814
2	2	1	2	3	1	4	5	5	5	2	3	4	1	1	1	1	1	1	1	1	0	0	7	8	3	1	10	2	3	815
3	1	1	1	4	3	4	5	2	2	5	5	1	1	1	1	3	5	4	5	1	1	15	7	1	2	2	5	2	2	816
2	2	1	2	5	5	4	5	4	5	5	5	1	1	1	1	4	5	5	5	1	1	21	9	3	2	2	7	3	2	817
3	1	1	2	4	2	4	4	4	5	5	5	2	1	4	3	3	5	3	4	1	0	3	6	3	0	1	3	2	2	818
3	2	2	1	5	3	4	4	3	4	5	5	5	1	1	1	4	5	5	5	1	1	16	7	3	3	3	4	2	2	819
3	1	2	1	5	3	5	5	3	4	5	5	1	1	1	1	1	5	4	5	1	1	6	4	6	8	2	8	1	2	820
2	1	1	4	3	4	3	4	4	5	5	4	1	1	1	1	1	2	1	3	1	0	14	5	5	4	0	3	2	2	821
1	1	2	4	5	5	4	3	1	4	3	5	1	1	1	1	1	5	3	5	1	1	12	10	5	2	8	5	1	2	822
2	1	1	5	1	5	4	4	5	5	5	4	1	1	1	3	3	4	3	1	1	1	19	7	2	2	1	6	2	2	823
2	1	1	2	3	4	4	4	4	5	4	5	1	1	1	1	3	5	3	5	1	1	6	3	2	0	0	1	2	2	824
2	2	2	3	4	1	3	4	5	4	5	5	1	1	1	1	1	4	3	4	1	0	5	6	2	1	2	8	2	2	825
2	2	1	4	4	4	4	4	4	4	5	5	2	1	1	1	3	4	3	4	1	0	7	4	1	2	1	0	2	3	826
2	2	1	2	4	4	4	5	4	4	5	5	4	1	2	2	3	4	3	4	1	1	17	6	1	2	1	2	2	2	827
1	2	2	3	5	4	5	5	3	5	5	5	1	1	1	1	3	5	4	5	1	1	7	5	0	2	4	4	1	2	828
3	1	2	2	3	4	3	4	4	4	5	5	1	1	1	1	1	5	3	2	1	1	0	1	0	1	0	0	1	1	829
3	1	2	4	3	4	4	4	3	3	5	5	1	1	1	1	4	5	4	5	1	1	15	8	6	6	4	8	1	2	830
6	2	1	2	4	4	4	4	4	3	5	4	1	1	1	1	3	5	5	4	2	1	8	4	1	0	1	2	1	2	831
1	1	2	3	4	5	3	3	4	4	4	4	1	1	3	1	3	5	3	5	1	1	11	9	4	3	1	7	3	2	832
3	2	1	5	3	5	3	3	5	5	5	5	1	1	1	1	5	5	5	5	1	1	4	2	3	6	1	7	1	1	833
3	2	2	4	4	5	4	3	4	5	5	4	1	1	2	4	3	5	2	5	1	1	23	7	3	2	0	7	4	3	834
1	1	2	2	4	3	3	2	4	5	4	4	1	1	1	1	1	5	1	4	1	0	7	5	2	2	0	4	2	2	835
2	2	1	4	4	5	1	3	5	5	5	5	3	1	4	4	3	5	4	3	1	0	10	7	3	5	5	5	2	3	836
2	2	2	4	5	4	4	4	4	4	4	5	1	1	1	1	1	4	3	3	1	0	4	9	1	1	1	5	2	1	837
2	2	2	4	3	5	3	3	4	3	5	5	1	1	2	1	1	4	1	3	1	0	5	9	4	2	2	3	1	2	838
3	2	2	2	4	3	4	3	2	2	5	5	3	2	1	1	1	4	1	4	1	1	5	6	8	6	1	5	2	1	839
1	2	2	1	3	3	2	3	4	5	5	5	1	1	1	1	3	5	3	5	1	0	4	4	3	3	5	1	1	1	840
6	1	2	3	3	4	4	5	5	5	5	5	1	1	4	1	1	5	1	5	1	1	10	2	2	1	0	3	2	1	841
1	2	2	3	4	5	3	4	5	5	5	5	1	1	1	1	1	5	3	5	1	1	16	11	5	1	5	8	4	4	842
2	2	2	4	5	3	3	4	4	4	5	5	3	3	1	1	4	5	3	5	1	1	10	6	2	1	5	5	1	1	843
6	1	1	4	4	4	4	4	5	5	5	5	1	3	3	5	3	5	3	5	1	1	13	7	2	5	3	3	1	1	844
3	2	2	1	4	3	5	4	5	4	5	5	1	1	1	1	4	5	3	5	1	0	18	7	1	1	4	3	1	1	845
3	2	1	4	4	4	4	4	5	4	5	5	1	1	1	1	1	4	1	4	1	0	6	5	0	2	4	6	2	2	846
1	2	2	4	5	4	4	5	5	5	5	5	1	1	1	1	4	5	4	5	1	0	5	5	0	0	6	0	2	3	847
1	2	1	4	3	4	4	4	3	5	5	5	1	1	1	1	1	4	1	4	1	0	0	3	8	3	7	7	1	2	848
1	1	1	4	3	3	3	2	3	4	4	4	3	3	2	3	1	4	3	4	1	1	11	9	7	2	2	4	1	2	849
1	1	2	5	2	5	4	3	5	5	5	5	1	1	1	1	1	5	5	5	1	1	7	6	4	2	2	4	1	1	850
1	2	2	4	3	5	3	4	4	4	5	5	1	1	1	1	1	3	1	3	1	0	13	4	8	4	8	7	2	2	851
1	2	2	4	3	5	3	2	5	4	1	1	1	1	1	5	1	1	1	1	1	0	17	6	5	4	10	5	1	4	852
1	2	2	1	5	5	4	3	5	5	4	4	4	1	1	5	1	3	1	1	1	0	2	6	11	10	8	8	2	4	853
1	2	1	5	5	4	4	5	4	5	5	5	1	1	1	1	3	5	3	5	1	0	6	10	6	2	4	12	3	4	854
3	1	2	4	3	3	3	4	4	4	4	4	2	1	3	1	3	4	3	4	1	1	10	7	5	5	8	7	1	1	855
3	1	2	4	3	4	4	4	4	4	5	5	1	1	1	1	3	5	3	4	1	1	12	6	2	2	0	3	2	3	856
3	1	1	4	4	5	3	3	2	2	5	5	1	1	1	1	4	5	4	5	1	1	15	6	4	3	5	3	2	3	857
2	2	1	4	3	5	5	5	4	4	5	5	5	1	1	1	1	4	3	4	1	1	13	5	4	1	0	7	4	4	858
1	2	2	2	4	5	3	3	4	4	5	5	1	1	1	3	1	5	1	4	1	1	10	6	1	2	1	2	2	2	859
1	1	2	1	5	5	3	5				5	1	1	1	1	3	5	3	5	1	1	4	11	9	2	2	6	4	4	860
1	2	1	1	3	5	4	5	5	5	5	5	1	1	1	1	1	5	4	5	1	0	17	8	2	1	8	2	2	2	861
1	2	1	4	4	5	2	3	5	5	5	5	1	1	1	1	4	5	4	5	1	1	4	8	4	0	3	10	1	3	862
1	2	1	3	5	1	4	4	5	4	5	5	2	1	3	3	1	5	3	5	1	1	25	12	10	6	4	9	3	4	863
6	1	2	4	3	5	4	4	3	4	5	5	1	1	1	1	1	5	1	5	1	0	0	3	0	1	3	2	2	1	864
1	2	1	2	4	4	5	5	4	4	5	5	1	1	1	1	1	4	1	5	1	0	8	6	1	5	6	4	1	1	865
2	2	2	2	4	3	2	2	4	5	5	5	2	4	4	5	2	4	3	4	1	1	16	8	4	2	9	6	2	2	866
6	42	2	3	4	5	4	4	4	3	5	5	1	1	1	1	3	5	4	4	2	1	5	3	1	3	3	1	2	2	867
1	2	1	4	3	4	5	4	5	5	5	5	1	1	1	1	3	5	3	5	1	0	12	3	6	4	6	5	1	2	868
1	1	1	2	4	5	4	4	4	4	5	5	1	1	1	1	3	5	5	5	1	0	8	4	0	0	0	1	2	2	869
5	2	2	2	5	4	4	4	5	3	5	5	1	3	1	2	1	5	3	4	1	1	2	4	5	3	1	5	2	2	870
3	2	2	4	5	4	4	4	4	5	4	5	1	2	1	1	3	5	3	5	1	1	7	2	2	2	3	1	1	2	871
2	1	2	4	4	2	4	4	4	4	2	4	5	5	1	4	2	3	3	2	1	0	6	5	1	4	3	1	1	1	872
3	1	2	3	4	5	4	4	2	4	5	4	5	1	1	2	5	5	5	5	1	1	2	5	6	3	1	5	2	2	873
1	2	1	2	3	5	4	5	5	5	5	5	1	1	1	1	3	5	3	5	1	0	11	5	6	3	10	9	4	4	874
3	2	2	4	4	5	5	5	2	3	5	5	1	1	1	1	1	4	5	5	1	1	2	3	0	3	1	1	1	1	875
3	2	1	4	4	5	3	3	5	4	5	5	3	1	3	3	3	4	3	4	1	1	21	9	10	5	2	8	4	5	876
3	1	2	5	3	5	4	4	5	5	5	5	1	1	1	1	3	5	3	5	1	1	4	0	0	1	1	0	1	1	877
1	2	1	3	4	5	3	3	5	4	5	5	1	1	1	2	5	5	3	5	1	0	24	11	4	3	2	8	2	3	878
1	2	2	4	4	5	4	3	4	5	5	5	1	1	1	1	3	5	3	5	1	1	9	9	6	3	5	7	3	3	879
2	2	1	4	5	5	4	4	4	5	5	5	1	1	1	4	4	5	5	5	1	1	13	5	1	2	0	4	2	1	880
1	2	1	5	3	4	4	5	5	5	5	5	1	1	1	1	1	3	1	3	1	0	0	4	5	4	10	6	2	3	881
1	2	1	2	4	5	3	3	5	4	5	5	2	1	1	1	3	3	3	4	1	1	21	10	9	4	0	11	4	2	882
1	2	1	5	3	5	4	3	4	5	4	4	3	3	1	2	1	3	1	3	1	0	8	7	3	1	1	5	1	2	883
3	1	1	4	5	5	4	3	4	5	5	5	3	3	3	3	3	3	3	3	1	0	16	4	5	4	5	3	1	1	884
2	1	1	1	5	4	2	4	3	5	5	4	1	1	1	1	3	4	4	5	1	0	11	11	5	3	1	4	3	2	885
2	2	2	4	4	4	3	3	4	4	5	5	1	1	1	1	1	5	3	5	1	1	17	10	9	3	3	8	4	4	886
2	2	2	1	3	3	5	5	5	3	5	4	1	1	1	1	1	5	3	4	1	0	1	2	3	7	0	2	2	2	887
1	1	2	3	5	5	4	4	5	5	5	5	2	1	1	1	1	5	3	5	1	0	9	4	5	2	3	0	2	2	888
2	2	1	4	2	4	3	4	5	4	5	5	1	1	1	1	3	3	3	4	1	1	10	7	2	1	1	2	2	1	889
2	2	1	5	4	5	4	5	4	5	4	4	2	1	2	1	3	4	3	4	1	1	25	8	5	2	0	4	4	2	890
2	2	2	3	3	3	3	4	4	4	5	5	1	1	1	1	1	5	1	5	1	0	13	6	4	3	3	2	2	2	891
1	2	1	4	5	5	5	4	4	4	5	5	1	1	1	1	1	5	3	4	1	0	3	1	3	3	12	4	1	2	892
1	1	2	2	3	2	4	4	3	4	4	4	5	3	1	1	3	5	5	5	1	0	12	6	4	1	5	5	1	2	893
1	2	1	4	3	5	3	3	5	5	5	5	2	1	2	1	4	5	5	4	1	0	8	8	3	5	1	7	3	2	894
3	1	1	2	5	2	3	3	4	4	4	5	1	1	1	1	3	5	3	5	1	0	3	4	4	5	2	4	1	1	895
2	2	1	1	4	1	4	4	3	4	5	4	5	1	1	1	1	4	1	4	1	1	2	5	0	1	0	3	1	1	896
2	2	2	3	5	1	3	5	3	4	5	4	5	1	1	1	1	5	1	3	1	0	6	5	0	0	1	0	3	2	897
2	1	2	2	3	5	3	2	4	4	4	5	3	1	1	4	2	4	3	2	1	1	4	6	1	5	1	2	1	1	898
2	2	2	4	4	4	4	4	4	4	4	4	3	1	3	1	3	5	5	5	1	0	5	4	2	4	2	5	2	1	899
2	1	2	4	3	5	5	5	5		3	3	3	3	1	1	4	5	5	5	1	1	13	3	0	0	0	1	2	2	900
2	1	1	4	4	5	3	2	4	4	2	3	1	1	1	1	1	1	1	3	1	0	3	8	7	5	2	5	4	4	901
2	2	1	4	3	4	4	5	5	5	5	5	1	2	2	3	2	5	3	5	1	1	17	4	2	3	1	5	3	2	902
2	2	2	3	4	5	3	4	4	4	4	4	5	1	1	1	3	5	3	2	1	0	3	5	3	3	1	5	1	2	903
3	1	1	1	3	2	4	4	4	5	4	3	4	3	1	3	3	2	3	3	1	0	9	2	2	4	2	3	1	1	904
2	2	1	4	3	4	2	2	5	5	5	5	4	1	1	2	1	2	3	4	1	0	16	7	7	1	4	7	4	3	905
1	2	2	4	3	2	4	4	4	3	5	5	1	1	1	1	1	5	3	4	1	0	1	1	2	2	0	1	1	1	906
2	1	2	3	4	4	4	4	4	5	5	4	4	4	3	1	3	4	3	5	1	0	17	8	5	4	7	4	4	4	907
3	1	2	1	1	4	2	3	4	3	5	3	1	1	1	1	1	5	1	5	1	1	10	8	8	3	0	1	3	1	908
3	1	1	4	5	5	5	5	5	5	5	4	5	1	1	1	3	5	3	5	1	0	11	1	0	2	1	0	1	2	909
6	2	1	3	3	4	3	4	4	4	5	5	3	1	1	1	3	5	4	5	2	1	11	9	10	4	6	5	2	4	910
2	1	2	1	3	4	3	5	5	5	5	5	1	1	1	1	4	5	5	5	1	1	15	8	4	7	5	6	3	3	911
3	1	2	2	5	5	5	3	5	5	5	5	1	1	1	1	3	5	3	5	1	0	1	2	0	0	5	2	1	1	912
3	1	1	4	5	5	4	4	5	4	5	4	1	1	1	1	3	5	3	4	1	0	15	3	2	2	8	4	2	1	913
1	2	1	3	4	2	3	3	4	4	5	5	1	1	1	1	3	3	3	4	1	0	14	7	5	5	7	8	2	3	914
2	2	2	3	3	5	4	4	3	5	5	5	5	1	1	1	5	5	5	5	1	1	7	4	0	0	0	0	1	1	915
1	2	1	2	5	4	3	4	4	4	5	5	1	1	1	5	1	2	3	3	1	0	0	5	0	1	3	0	1	2	916
1	2	1	4	4	5	5	4	5	5	5	5	3	1	1	1	1	4	1	5	1	0	12	6	6	3	3	5	2	2	917
3	1	2	3	3	4	3	3	4	4	5	5	4	3	1	1	3	4	4	5	1	1	9	9	7	5	4	6	2	1	918
2	2	2	2	4	1	4	4	4	3	5	5	4	1	1	1	1	1	1	4	1	0	3	5	4	3	0	4	2	1	919
1	1	2	1	2	5	3	4	4	3	5	5	1	1	1	1	1	5	3	5	1	0	10	6	5	5	3	5	1	1	920
2	2	1	3	2	4	5	4	4	4	5	5	1	1	4	1	1	5	1	5	1	0	20	9	1	4	4	2	2	2	921
3	1	2	1	5	5	3	3	4	4	5	5	1	1	1	1	5	5	5	5	1	1	14	6	0	0	0	0	1	1	922
3	1	2	3	3	4	3	3	2	3	5	5	1	1	1	1	1	4	1	4	1	0	10	2	0	0	2	1	1	1	923
3	1	1	4	3	4	3	3	4	3	5	5	1	1	1	1	1	4	3	5	1	1	14	8	3	4	6	7	3	4	924
3	2	1	2	5	3	2	4	4	5	5	5	1	1	1	1	1	4	3	5	1	1	4	7	4	4	4	2	2	1	925
2	2	2	2	3	3	3	4	5	5	5	5	4	1	1	3	1	3	1	2	1	0	10	5	7	1	7	9	1	3	926
1	1	2	1	5	5	3	3	5	5		5	2	1	1	1	4	5	5	5	1	0	13	6	2	8	5	10	2	4	927
5	1	1	2	5	2	3	1	4	4	2	4	4	3	1	2	3	4	3	2	1	0	4	7	7	3	6	4	2	2	928
2	2	1	2	4	4	3	3	5	5	4	5	3	1	1	1	3	4	3	4	1	1	7	6	4	0	1	2	4	4	929
2	2	1	5	3	3	4	4	4	4	5	5	3	1	1	1	3	4	3	5	1	0	4	2	3	1	0	4	3	3	930
1	1	2	5	2	5	3	3	4	5	2	3	5	1	1	1	5	5	5	5	1	1	12	10	11	3	3	2	2	2	931
3	1	1	4	4	4	3	4	5	4	5	5	3	1	1	2	3	5	3	4	1	1	6	8	5	4	6	9	1	1	932
6	1	2	4	5	4	4	4	4	4	5	5	1	1	1	1	3	5	3	5	1	1	8	2	2	2	4	3	2	2	933
6	1	2	5	2	3	2	3			5	5	1	1	1	1	1	5	3	5	1	1	3	6	6	2	4	3	1	1	934
1	1	1	1	4	4	4	4	1	1	5	5	1							5	1	0	0	0	0	0	0	0	1	1	935
3	1	2	3	4	4	4	4	4	4	5	4	1	1	1	1	3	5	3	5	1	1	11	1	2	1	2	0	1	1	936
3	2	1	4	5	4	4	4	4	4	4	4	1	2	1	2	3	4	3	5	1	0	13	6	2	2	0	2	2	2	937
2	2	1	2	5	3	4	5	5	4	5	5	1	1	1	1	1	5	1	4	2	1	16	7	4	1	3	4	2	2	938
6	1	1	3	4	3	4	4	5	5	5	5	1	1	1	1	1	5	3	4	1	1	10	5	2	2	3	3	2	2	939
2	2	1	2	3	4	2	4	3	4	5	4	1	1	1	3	3	4	3	5	1	1	14	8	7	3	4	8	2	2	940
2	2	2	2	4	5	3	4	4	4	5	5	3	1	1	2	1	5	3	4	1	0	8	6	2	1	5	7	1	2	941
2	2	2	4	4	5	3	4	5	5	5	5	2	1	1	1	4	5	5	5	1	1	19	8	6	2	0	10	2	2	942
1	2	2	4	4	5	4	4	5	5	5	4	3	3	3	3	3	3	3	3	1	0	6	2	2	2	3	1	2	2	943
2	2	1	4	5	3	3	3	5	3	5	4	3	1	1	3	1	3	1	3	1	0	7	5	4	3	3	6	2	2	944
2	2	2	2	4	4	5	4	5	5	5	5	1	1	1	1	3	5	3	5	1	1	3	3	1	1	0	1	1	1	945
2	2	2	5	3	1	4	3	4	4	5	5	1	1	1	1	3	5	4	5	1	1	10	6	1	1	0	4	2	3	946
2	2	2	4	5	5	3	4	4	5	5	5	3	1	1	1	3	4	3	5	1	0	14	8	5	7	7	7	4	2	947
2	1	1	5	3	5	3	3	5	5	4	4	2	1	1	1	4	5	4	4	1	1	21	10	7	5	7	3	3	4	948
1	2	1	4	3	4	3	3	5	5	5	5	3	1	1	1	1	5	3	4	1	0	10	6	5	3	1	6	4	5	949
1	2	1	4	5	4	3	3	4	5	5	5	2	1	1	1	3	5	3	4	1	0	3	4	3	0	0	2	1	1	950
1	1	1	3	3	4	5	4	4	5	5	5	1	1	1	1	1	5	1	5	1	1	2	0	0	0	0	0	1	1	951
5	1	1	2	5	5	3	3	3	4	5	5									1	1	16	7	8	3	12	4	2	2	952
5	1	1	1	5	4	4	4	1	4	5	5	1	1	1	1	1	5	5	5	1	0	0	1	0	0	0	0	1	1	953
2	1	2	5	4	4	4	4	5	5	5	5	1	1	1	1	1	5	1	4	1	1	14	6	1	4	0	4	1	1	954
1	2	1	1	4	5	2	4	4	5	2	3	3	1	1	1	1	5	3	5	1	0	17	4	4	2	6	6	3	3	955
1	2	1	5	3	5	3	3	5	5	5	5	3	3	1	1	5	5	5	5	1	0	18	4	7	7	5	5	2	3	956
5	1	2		5	5	3	3	3	4	5	5	1	1	1	1	3	5	4	5	1	1	16	9	10	5	5	6	3	1	957
1	1	2	2	4	1	1	3	5	5	3	4	1	1	1	1	1	1	1	1	1	0	0	2	1	0	2	0	2	2	958
1	2	1	2	4	2	4	3	3	3	4	5	1	1	1	1	1	3	1	3	1	0	7	4	8	6	7	9	3	3	959
2	2	2	2	5	5	4	5	4	5	5	5	1	1	1	1	1	4	1	5	1	0	11	6	1	4	0	2	2	1	960
1	2	1	3	3	5	3	4	5	5	4	4	5	1	1	1	5	5	5	5	1	0	10	3	1	1	4	3	1	2	961
2	2	1	3	3	4	4	4	5	4	5	5	1	1	1	1	1	3	1	5	1	0	6	6	3	2	6	1	1	2	962
2	2	1	3	4	3	4	3	4	5	5	5	3	2	2	1	2	4	3	3	1	1	13	7	8	5	3	6	2	2	963
2	1	2	2	4	3	3	4	5	4	4	4	4	1	1	1	1	5	3	5	1	1	4	4	2	1	4	4	2	2	964
1	1	2	4	4	5	3	3	4	5	5	5	1	1	1	1	2	5	5	5	1	0	9	5	1	3	1	2	2	3	965
1	2	1	2	5	4	3	4	4	5	5	5	1	1	1	1	1	5	3	5	1	0	17	10	3	2	5	5	2	2	966
5	1	1	3	2	2	5	4	2	2	5	5	1	1	1	1	1	5	1	5	1	0	9	2	2	2	3	2	2	1	967
1	2	1	4	4	5	3	4	5	5	5	5	1	1	1	1	3	5	3	4	1	0	10	5	5	1	2	3	2	1	968
1	2	1	4	5	5	4	4	3	5	5	5	1	1	1	1	1	4	1	4	1	0	7	7	4	5	2	4	2	2	969
1	2	2	4	1	5	4	3	5	5	2	2	1	1	1	1	1	1	1	4	1	0	23	9	6	9	1	5	4	4	970
1	2	2	4	2	4	3	3	4	4	5	5	1	1	1	1	3	5	5	5	2	1	15	5	0	2	4	7	2	2	971
1	1	1	2	2	3			2	4	1	4	1	1	1	1	1	1	1	1	1	0	11	8	3	4	5	2	2	3	972
1	1	2	4	4	4	4	3	5	5	4	5	1	1	1	1	1	4	1	4	1	1	16	8	3	4	3	4	2	1	973
1	1	1	2	4	5	3	4	4	5	5	5	1	1	1	1	1	5	1	5	1	0	10	9	2	3	8	2	4	3	974
2	2	2	3	3	5	5	5	5	4	5	5	1	1	1	1	1	5	3	5	1	0	21	11	4	6	7	13	4	5	975
2	2	1	2	4	5	3	5	3	2	5	5	3	1	1	2	3	4	1	3	1	1	11	5	3	4	5	3	3	3	976
2	1	2	3	5	5	4	4	5	5	5	5	1	1	1	1	5	5	5	5	1	1	21	4	1	0	1	0	2	1	977
5	2	1	2	4	1	3	3	3	4	4	4	4	1	2	1	3	5	4	5	1	1	21	9	6	4	5	9	4	4	978
1	2	2	5	2	5	3	3	5	5	5	5	1	1	1	1	5	5	5	5	2	1	19	8	9	2	3	13	4	5	979
6	2	1	4	5	4	3	4	4	3	2		3	3	4	3	3	3	3	3	1	1	14	8	7	9	7	5	3	3	980
6	42	1	2	3	4	4	4	4	5	5	5	1	1	1	1	1	5	3	5	1	1	7	5	1	1	1	0	1	1	981
3	1	1	4	3	5	4	4	5	5	5	5	1	1	1	1	3	4	4	5	1	0	0	0	0	0	0	0	1	1	982
2	1	1	4	3	5	4	4	3	5	4	4	1	1	1	1	1	5	1	5	1	1	15	6	2	5	7	5	3	2	983
3	2	2	3	4	5	4	4	5	5	5	5	1	1	3	1	4	5	5	5	1	0	13	7	2	5	7	2	3	1	984
1	2	2	4	5	5	2	2	5	5	5	5	1	1	1	1	3	5	5	5	2	0	19	12	8	6	5	13	4	5	985
5	2	1	4	4	4	3	3	5	5	5	4	5	1	1	1	5	5	5	4	1	1	25	15	13	10	10	15	4	5	986
1	2	1	4	4	4	3	3	4	4	5	5	1	1	2	1	1	4	2	4	1	0	14	8	6	2	4	4	4	5	987
1	2	1	4	5	5	4	3	5	5	5	5	3	3	3	4	3	4	3	4	1	0	15	10	8	6	8	11	4	5	988
2	2	1	4	3	5	4	4	5	5	5	4	2	1	1	1	3	5	3	3	2	1	13	5	5	2	3	6	3	2	989
2	2	1	5	2	4	4	3	4	5	5	4	1	1	3	2	3	4	3	5	1	0	18	6	5	5	1	8	2	2	990
2	2	2	3	5	3	3	4	5	5	5	5	1	1	1	1	5	5	5	5	1	0	0	5	6	3	11	3	3	2	991
2	2	2	4	3	4	3	3	4	4	5	4	1	1	1	4	5	5	4	5	1	0	5	2	4	5	10	5	3	2	992
1	2	1	2	3	4	2	3	4	5	5	5	1	1	1	1	4	5	3	4	1	0	2	6	4	1	5	6	2	4	993
3	1	1	4	5	4	5	4	5	5	5	5	5	1	1	1	3	5	3	5	1	1	18	6	7	2	1	2	4	4	994
1	2	1	2	5	4	4	4	4	4	5	5	2	1	2	1	1	5	1	5	1	0	6	4	4	1	0	0	2	2	995
3	42	2	3	2	5	4	4	3	4	5	5	5	1	1	1	1	5	1	4	1	1	4	4	0	0	0	0	1	1	996
1	1	2	2	4	3	4	4	5	5	3	3	1	1	1	3	1	3	2	5	1	1	8	4	2	2	4	1	2	2	997
3	1	1	4	5	4	4	4	5	4	5	4	1	1	1	1	3	5	3	5	1	0	10	4	1	3	3	1	1	1	998
3	1	2	3	4	5	4	4	3	4	5	5	5	1	1	1	3	5	3	4	1	0	11	5	1	2	3	5	2	1	999
3	2	1	4	4	5	4	3	4	2	5	5	1	1	1	1	1	4	1	4	1	0	8	6	5	2	5	4	2	2	1000
1	1	2	3	3	5	3	3	1	5	3	3	5							5	1	0	16	9	6	2	2	7	1	1	1001
5	2	2	4	5	3	3	5	5	5	5	4	1	1	1	1	1	4	1	4	1	0	10	4	9	12	4	9	2	3	1002
3	1	2	4	4	5	3	4	5	5	5	5	2	1	1	3	3	5	3	5	1	0	8	5	3	4	0	1	2	1	1003
3	1	2	4	3	5	4	3			5	5	1	3	3	3	3	5	4	4	1	0	14	5	8	4	3	10	2	2	1004
1	1	1	4	3	5	3	5	3	4	5	3	5	2	1	1	3	5	1	2	1	1	13	8	12	5	6	11	2	3	1005
2	1	1	3	3	2	5	5	4	4	4	5	1	3	2	2	2	4	4	4	1	1	15	5	1	2	0	2	3	1	1006
3	1	2	1	3	2	4	4	4	3	5	4	1	1	1	1	1	5	3	5	1	1	5	3	1	1	1	2	3	2	1007
3	42	2	5	3	5	4	4	3	2	5	5	1	1	1	1	3	5	4	5	1	1	7	1	0	2	3	0	1	1	1008
3	1	2	2	2	4	3	3	5	5	5	3	1	1	1	1	5	5	5	5	1	1	11	3	0	6	2	3	2	1	1009
2	42	2	5	2	5	4	3	4	4	5	5	1	1	1	1					1	0	11	3	2	2	2	3	1	1	1010
3	1	1	4	3	3	4	3	5	5	5	5	1	1	1	1	3	5	3	5	2	1	5	0	0	2	0	1	1	1	1011
1	1	1	5	3	5	4	4		3	5	3	2	3	3	3	3	4	4	5	1	0	18	12	7	7	1	10	2	3	1012
5	1	2	4	4	5	3	4	4	4	5	5	1	1	1	1	5	5	5	5	2	0	10	6	4	0	1	1	3	2	1013
1	1	1	2	4	2	3	3	4	4	4	4	2	3	3	2	1	2	3	4	1	0	3	5	4	3	4	6	2	3	1014
3	1	1	2	4	4	5	5		5	5	5	2	4	1	1	3	4	3	4	1	0	9	1	0	1	1	0	2	2	1015
3	1	1	4	4	4	4	4	3	5	4	4	5	1	1	1	5	5	5	4	1	0	13	6	2	2	4	6	3	3	1016
3	1	1	4	3	4	4	4	4	4	5	5	5	1	1	1	3	4	2	3	1	1	8	4	1	0	1	2	2	1	1017
5	2	1	2	4	5	5	5	5	5	5	4	5	1	1	1	3	4	3	5	1	0	6	5	5	5	9	5	1	1	1018
1	1	1	2	4	5	4	5	5	5	5	5	4	4	3	1	1	5	5	5	1	0	25	6	5	4	4	5	2	1	1019
3	1	1	3	5	5	5	3	3	4	4	4	3	1	1	1	3	5	1	5	1	1	15	5	4	1	5	4	1	1	1020
5	2	2	4	2	3	2	4	5	5	5	4	3	2	4	3	3	4	3	5	1	0	16	11	8	9	7	14	4	4	1021
1	1	1	3	3	5	4	4	5	5	5	5	1	1	1	1	5	5	1	5	1	1	19	5	4	2	0	2	2	1	1022
1	1	2	2	4	4	4	4	4	4	4	4	5	1	1	1	3	4	3	4	1	0	8	4	4	3	2	2	1	1	1023
2	1	1	5	5	4	4	5	4	5	5	5	2	3	3	4	3	4	3	4	1	0	3	2	3	4	6	2	2	1	1024
3	1	1	2	4	2	3	3	4	4	5	5	1	1	1	1	1	5	3	5	1	0	2	3	0	0	0	1	1	1	1025
2	2	1	5	3	5	4	4	2	3	5	5	1	1	1	1	3	3	4	4	1	1	10	7	4	10	3	10	2	3	1026
2	1	1	5	3	5	5	4	1	3	5	4	5	1	1	1	3	5	3	4	1	1	10	1	0	1	2	1	1	1	1027
1	2	1	2	3	4	4	4	4	4	5	5	1	1	1	1	1	1	1	4	1	0	0	4	4	3	7	3	1	2	1028
1	2	1	5	3	4	4	4	5	4	4	4	1	5	3	4	3	3	3	4	1	0	8	6	6	7	6	7	3	2	1029
6	1	2	3	4	4	4	4	5	5	5	4	1	1	1	1	3	4	2	4	1	0	10	5	5	5	7	6	2	2	1030
2	2	1	2	3	5	3	4	3	4	5	5	2	1	1	2	1	4	2	2	1	0	16	8	9	3	5	7	4	4	1031
6	1	2	4	3	5	4	3	4	4	5	5	1	1	1	1	3	4	3	5	1	0	1	0	0	0	0	1	1	1	1032
5	1	2		2	4	3	3	5	5	5	5	4	2	2	1	1	5	5	5	1	0	0	7	8	2	2	3	3	5	1033
3	1	2	3	2	5	4	4	1	3	5	5	1	1	1	1	3	5	3	5	1	0	10	2	0	7	1	5	1	1	1034
1	2	1	4		1		4	4		5		4	1	4	1	4	4	4	5	1	1	23	6	5	2	4	5	3	3	1035
2	2	2	4	4	1	4	4	5	4	5	5	1	1	1	1	3	5	3	5	1	0	11	8	6	2	5	4	2	2	1036
1	1	2	5	2	4	3	3	3	3	5	5	1	1	1	1	1	5	3	4	1	0	6	6	4	3	2	1	2	2	1037
1	2	1	5	4	5	2	2	5	5	5	5	3	1	1	2	4	5	3	4	2	1	19	8	6	4	3	11	4	5	1038
1	2	1	1	4	4	3	4	5	5	4	5	1	1	1	1	1	5	1	4	1	0	13	5	5	1	4	3	1	1	1039
1	2	1	4	3	3	3	4	3	4	5	5	1	1	1	1	1	4	1	3	1		8	4	2	0	0	3	1	1	1040
1	2	2	4	4	1	4	3	4	3	3	4	1	1	1	1	1	5	3	5	2	1	25	9	4	1	0	2	2	2	1041
1	2	2	2	5	4	3	4	2	5	3	4	1	1	3	1	3	5	3	5	1	1	14	11	6	5	0	4	4	5	1042
1	2	2	4	5	5	4	4	3	5	5	5	1	1	1	1	1	4	1	3	1	0	2	3	1	1	0	0	1	1	1043
1	1	2	4	5	1	2	3	5	4	4	5	1	1	1	1	1	5	3	4	1	1	10	4	1	6	1	5	1	1	1044
1	1	1	4	3	4	5	4	3	4	5	5	1	1	1	1	4	5	4	5	1	0	15	1	2	1	1	0	1	1	1045
1	1	2	4	4	5	3	3	4	4	4	4	1	1	1	1	1	5	5	5	1	0	11	12	7	4	3	5	4	3	1046
1	1	2	5	4	4	4	5	5	5	5	5	3	1	1	1	1	4	4	3	1	0	3	2	1	3	3	1	2	1	1047
1	42	1	4	4	4	4	4	3	5	3	3	5	3				1	3	1	1	0	3	8	1	3	3	7	2	2	1048
2	1	2	4	4	5	4	4	4	4	5	5	1	1	1	2	1	5	3	4	1	1	12	4	0	1	2	3	1	2	1049
1	2	1	4	2	4	3	3	4	4	5	5	4	5	3	4	2	3	2	4	1	0	2	7	8	9	8	6	1	1	1050
1	1	1	2	2	2	4	2	3	2	5	5	2	1	2	2	2	3	4	4	1	0	14	5	8	6	5	8	1	1	1051
6	1	2	2	5	5	3	5	5	5	5	5	1	1	1	1	1	5	1	5	1	0	0	4	2	0	1	0	1	2	1052
1	1	2	1	5	5	5	3	4	4	4	5	1	1	1	1	5	5	5	5	1	1	5	5	2	3	0	0	3	3	1053
1	1	2	4	4	5	4	4	3	5	5	5	1	1	1	1	3	5	3	5	2	1	12	8	4	4	5	5	3	2	1054
2	1	1	5	4	5	5	2	2	5	5	4	2	2	1	1	3	3	2	4	1	1	1	2	1	0	0	1	2	1	1055
1	2	2	3	5	3	4	5	3	5	5	5	2	4	3	1	1	3	1	3	1	0	9	6	4	5	8	6	3	2	1056
3	1	2	2	5	5	4	2	5	5	5	5	1	1	1	1	5	5	4	5	1	1	18	6	3	1	1	4	2	1	1057
3	1	2	4	3	5	3	4	5	5	5	4	4	3	1	1	3	5	4	4	1	1	10	4	5	2	3	6	3	2	1058
6	1	1	5	4	5	4	4	5	5	5	5	1	1	4	1	3	5	3	5	1	1	23	6	1	1	4	1	1	1	1059
3	1	1	4	5	5	3	2	5	5	4	4	2	1	1	1	1	4	2	4	1	0	18	9	1	3	2	5	2	2	1060
6	1	1	4	4	4	5	4	1	1		5	1	1	1	1	3	5	3	5	1	0	6	4	2	2	0	0	1	1	1061
3	1	2	5	1	5	3	4	2	4	4	4	1	1						5	1	1	11	7	5	4	4	5	2	2	1062
1	1	1	4	4	5	3	2	5	5	5	5	5	4	2	1	2	5	3	5	1	0	5	1	3	2	2	1	1	2	1063
3	1	2	5	3	5	3	3	5	5	5	5	1	1	1	1	3	5	4	5	1	1	7	6	5	2	1	4	1	1	1064
3	1	2	3	4	3	3	3	3	4	4	4	3	1	3	1	1	4	1	4	1	1	10	8	8	4	2	5	2	1	1065
2	1	2	4	5	5	3	3	5	5	5	5	1	1	1	3	2	5	2	5	2	1	16	10	5	7	2	4	2	3	1066
3	1	2	1	5		4	4	5	5	5	5	1	2	1	1	1	3	3	4	1	1	16	7	2	1	2	4	1	1	1067
3	1	2	5	3	5	2	4	5	5	5	5	1	1	1	1	1	5	5	5	2	1	17	11	3	8	3	5	1	1	1068
3	1	2	2	5	5	3	3	2	3	4	4	1	1	1	1	1	5	1	5	1	1	10	5	4	5	2	3	2	2	1069
6	1	1	4	3	5	3	4	4	4	4	4	1	1	1	1	1	3	1	3	1	0	10	5	2	3	0	2	2	2	1070
6	1	2	2	3	4	4	4	3	3	5	5	1	1	1	1	3	4	3	4	1	0	4	4	4	2	2	0	1	1	1071
1	2	2	4	3	5	3	5	5	5	5	4	3	3	3	3	1	1	3	4	1	0	15	9	5	3	10	6	3	4	1072
2	1	1	1	4	5	4	4	4	5	3	3	1	1	1	1	1	5	3	5	1	1	16	4	0	2	0	0	1	1	1073
3	1	1	1	4	4	4	4	2	4	5	5	1	1	1	1	3	5	3	5	1	0	1	5	0	4	3	5	1	1	1074
1	1	2	3	3	2	4	3	4	4	4	5	4	1	1	1	1	3	3	4	2	1	2	0	1	2	0	1	1	2	1075
3	1	2	4	3	5	4	4	5	5	5	5	1	1	1	1	2	5	3	5	1	1	20	7	3	7	3	2	2	2	1076
3	1	1	2	3	3	4	4		5	4	4	3	4	4	1	1	4	4	4	2	1	9	7	5	3	5	9	4	2	1077
2	2	2	3	1	5	3	3	4	4	5	4	1	1	1	1	1	5	1	4	1	1	21	13	8	4	8	10	4	5	1078
3	1	1	1	3	1	5	4	3	5	5	5	1	1	1	1	1	5	3	4	1	1	3	0	4	6	5	2	1	1	1079
6	1	2	2	3	5	3	2	5	5	5	5	1	1	1	1	3	5	3	5	1	1	5	4	2	4	0	3	2	1	1080
3	1	1	1	5	3	4	3	5	3	5	5	1	1	1	1	3	5	3	5	1	1	5	8	3	1	1	2	1	3	1081
2	1	2	1	1	3	5	5	5	5	5	5	3	3	5	5	5	5	5	5	1	1	15	8	7	5	8	7	2	2	1082
1	1	2	4	3	4	4	3	3	2	4	3	3	2	1	1	3	5	3	5	1	1	7	7	7	4	3	3	2	2	1083
6	1	2	1	3	5	5	5	4	1	5	5	1	1	1	1	5	5	5	5	1	1	12	3	0	0	0	1	1	1	1084
3	1	1	1	5	1	3	4	3	2	5	5	1	1	1	1	1	5	1	5	1	1	9	4	6	2	2	3	2	2	1085
1	2	2	4	5	4	3	4	4	5	5	5	2	1	1	1	3	5	4	5	2	1	15	7	3	1	7	6	2	2	1086
1	1	1	4	1	4	4	3	3	4	5	4	1	1	1	1	1	5	2	5	1	0	4	5	2	2	3	3	2	2	1087
3	2	1	4	4	3	5	4	5	5	4	4	4	4	1	5	1	1	1	1	1	0	3	11	6	8	5	9	3	3	1088
3	1	2	3	3	5	4	3			5	5	1	1	1	1	3	5	3	5	2	1	16	8	4	5	5	5	1	1	1089
1	2	2	4	3	5	5	5	5	4		5	1	1	1	1	3	4	3	3	1	0	7	2	6	2	3	7	2	4	1090
1	1	1	2	2	5	5	5	3	5	5	5	5							5	1	1	13	9	2	2	6	1	2	2	1091
1	1	2	2	3	2	4	4	4	4	5	5	4	4	4	3	2	3	1	4	1		8	4	5	5	4	6	2	2	1092
2	2	2	2	4	3	5	5	3	4	5	5	1	2	2	1	2	4	1	4	1	0	4	5	0	0	2	2	2	2	1093
2	2	2	2	5	5	4	4	5	5	5	5	3	3	3	4	3	5	3	4	1	0	13	7	4	4	1	8	2	3	1094
2	2	1	5	2	5	3	2	3	4	5	5	1	1	1	1	1	1	1	4	1	0	15	12	7	8	5	7	4	2	1095
2	2	1	4	3	1	4	4	1	5	5	5	1	1	1	1	1	5	1	5	1	1	10	7	3	2	1	1	1	1	1096
3	1	1	2	3	4	3	2	5	3	5	5	1	1	1	1	3	5	4	5	1	1	9	3	1	0	0	0	2	2	1097
3	1	1	2	4	4	3	4	4	3	4	4	4	2	2	2	1	4	3	4	1	1	12	3	4	1	0	3	2	2	1098
6	42	1	1	5	1	4	4	5	5	5	5	1	1	1	1	4	5	4	4	1	1	1	1	0	0	1	1	1	1	1099
2	2	1	2	5	1	3	4	5	5	5	5	1	1	1	2	1	2	1	2	1	0	9	5	4	2	2	3	2	2	1100
2	2	1	3	3	5	4	4	3	4	5	5	1	1	1	1	3	5	3	5	1	1	15	3	0	0	0	1	2	1	1101
2	2	2	5	3	4	3	2	4	2	5	5	3	1	1	1	1	1	1	4	1	1	12	9	6	4	1	7	3	3	1102
2	2	1	2	4	1	3	4		4	5	5	3	3	3	3	1	1	1	3	1	0	9	6	3	2	1	3	2	2	1103
1	2	2	4	4	3	5	4	5	5	5	5	1	1	1	1	3	3	3	3	1	0	17	5	9	10	12	8	3	4	1104
2	2	2	3	3	4	3	4	5	5	5	5	1	1	1	1	1	3	1	3	1	0	16	9	7	2	6	5	2	3	1105
2	2	1	3	4	4	4	4	4	5	5	5	1	1	1	1	3	4	3	5	1	0	10	4	3	3	8	5	2	2	1106
3	2	2	5	4	5	4	4	5	5	5	4	1	1	2	4	1	4	2	4	1	0	15	9	4	3	6	9	4	3	1107
1	1	2	3	3	3	4	4	3	3	4	4	3	1	1	2	1	3	1	3	1	1	2	5	0	2	7	7	1	1	1108
3	2	1	4	2	4	4	4	4	4	4	4	1	1	1	2	1	4	1	4	1	1	0	5	4	4	8	5	1	2	1109
1	1	2	5	3	5	5	4	5	5	4	4	1	1	1	1	3	5	5	5	1	0	22	13	6	3	10	8	3	4	1110
3	2	1	2	4	1	4	5	5	5	5	5	1	1	3	1	3	4	3	5	1	0	6	7	2	2	2	2	2	2	1111
1	2	2	4	4	5	5	2	5	5	5	5	1	1	1	1	3	5	1	5	1	0	2	9	5	4	3	6	4	4	1112
1	2	2	4	4	1	2	4	5	5	5	5	1	1	1	1	1	5	1	5	1	0	9	6	8	6	3	6	3	4	1113
3	2	2	4	3	4	4	4	4	4	5	5	1	1	1	1	1	4	3	4	1	0	9	3	4	4	2	2	3	2	1114
5	1	1	3	5	3	4	5	3	5	3	4	1	1	1	1	1	5	1	1	1	0	2	5	0	2	3	4	1	1	1115
2	1	2	5	2	5	3	4	4	5	5	4	1	1	1	1	1	4	3	4	1	0	7	6	3	3	3	1	2	2	1116
1	1	2	5	3	5	4	5	5	5	5	5	1	1	1	1	1	5	3	4	1	1	17	6	7	0	9	11	2	4	1117
1	2	2	5	1	5	3	2	3	2	5	5	5	1	1	1	3	4	3	5	1	1	24	11	9	7	0	10	4	3	1118
2	2	2	4	5	4	3	3	4	5	5	5	1	1	1	1	1	5	4	4	1	1	14	9	7	8	4	6	3	4	1119
3	1	2	2	5	5	4	4	4	5	5	5	2	1	3	1	3	5	3	5	1	1	18	2	4	5	4	6	3	4	1120
1	1	1	4	2	5	4	3	5	5	5	5	1	1	2		4	4	4	5	1	0	18	5	8	4	4	3	4	4	1121
1	1	1	4	5	5	4	4	5	5	3	3	1	1	1	4	1	3	1	3	1	0	3	7	3	2	2	2	1	2	1122
3	2	1	4	3	5	2	1			5	4	1	1	1	1	1	4	2	4	1	0	14	6	5	5	5	10	3	5	1123
3	2	2	4	2	2	3	4	5	4	4	4	1	1	1	1	1	4	1	4	1	1	12	8	8	6	3	8	3	4	1124
2	1	1	5	5	4	3	2	4	5	3	4	4	1	1	1	1	2	1	3	1	0	12	8	7	4	9	14	4	4	1125
2	2	2	4	4	5	3	4	4	4	5	4	1	2	3	3	2	4	3	4	1	1	15	2	2	4	0	5	2	2	1126
3	1	2	5	2	5	3	2	5	4	5	5	1	1	4	1	3	5	3	4	1	1	18	11	8	6	2	10	4	4	1127
3	1	2	3	4	2	3	3	3	4	5	5	1	1	4	1	3	4	4	4	2	1	13	9	6	2	5	4	3	4	1128
2	1	2	4	5	5	3	3	5	5	5	5	3	3	3	3	3	5	5	5	1		21	9	3	4	2	8	2	3	1129
2	1	1	5	1	5	3	4	2	3	5	5	1	1	1	1	1	5	1	5	1	1	19	6	2	1	2	9	1	2	1130
1	2	2	5	5	5	5	5	5	5	5	5	1	1	1	1	4	5	5	5	1	0	16	9	2	4	2	5	1	3	1131
2	2	2	5	5	5	3	3	4	4	5	4	1	1	1	1	1	4	1	5	1	1	1	5	1	2	2	2	3	3	1132
2	2	1	4	3	4	4	4	5	5	5	5	1	1	1	1	3	5	3	5	1	1	9	7	7	7	2	9	1	4	1133
1	1	2	2	5	3	3	1	5	5	5	5	1	1	1	1	3	1	3	1	1	1	4	7	6	4	5	3	4	3	1134
2	2	1	1	1	5	4	5	4	4	5	5	1	1	1	1	1	5	3	5	1	0	16	9	6	2	2	7	1	1	1135
5	1	1	2	2	5	3	4	4	5	4	4	2	3	3	4	4	2	3	2	1	0	18	5	7	5	8	7	1	2	1136
1	1	2	4	3	3	3	3	2	4	5	5	2	2	3	1	3	4	3	4	1	0	16	5	6	6	9	7	1	2	1137
6	1	2	4	4	2	4	4	4	5	5	4	1	1	1	1	4	5	4	5	1	1	0	2	0	4	6	1	1	1	1138
5	1	1	2	5	3	4	4	3	2	5	5	1	1	1	1	3	5	5	4	1	0	1	7	6	3	9	6	2	2	1139
2	1	1	4	5	5	4	4	5	5	5	4	1	1	1	1	1	5	4	5	1	1	12	5	1	3	2	3	2	2	1140
6	1	2	4	2	4	4	2	3	4	5	5	3	1	3	1	3	5	4	5	1	1	5	6	6	4	1	2	1	1	1141
1	1	1	4	3	5	4	4	4	5	5	5	1	1	1	1	3	4	1	3	2	1	2	0	4	3	6	3	1	1	1142
2	2	1	4	3	4	4	5	4	4	5	5	1	1	1	1	1	4	1	2	1	0	11	3	1	1	1	1	3	2	1143
1	2	1	3	4	4	4	4	3	4	5	5	1	1	1	1	1	4	3	4	1	0	2	1	1	1	2	0	1	2	1144
1	1	1	2	3	4	4	3	4	2	4	4								5	2	1	6	6	4	1	2	3	2	1	1145
1	2	1	4	5	4	5	5	5	4	5	3	3	2	4	2	1	4	1	4	1	0	0	1	0	3	1	2	1	1	1146
1	2	1	3	5	2	3	4	4	4	5	5	2	1	1	1	4	4	4	5	2	1	19	5	5	5	4	9	2	2	1147
2	2	1	4	4	4	3	3	5	5	5	5	1	1	1	1	3	5	3	5	1	0	15	6	2	3	4	1	3	3	1148
1	1	2	4	4	5	2	2	4	4	5	5	1	4	5	1	3	5	2	2	1	1	25	9	5	2	4	6	4	4	1149
2	2	1	4	4	5	4	4	3	4	5	5	1	1	1	1	1	5	3	5	1	1	0	2	4	3	2	1	1	1	1150
2	2	1	1	1	5	4	4	5	5	5	5	1	1	1	5	1	1	1	1	1	0	0	7	4	10	9	3	1	1	1151
