# Supplementary material for: Wearing face masks when no longer mandatory: An exploratory study about attitudinal and psychological health factors in a large Italian sample
Source: PLoS One. 2025 Mar 4;20(3):e0314607. doi: 10.1371/journal.pone.0314607 (PMC11878940; doi:10.1371/journal.pone.0314607)
Supplement: S2 File — This is the.R script to run the regression analysis https://doi.org/10.5281/zenodo.14056914. (R) [file pone.0314607.s002.R]

# Load necessary libraries
library(lme4)
rm(list = ls())
# Specify the path to retrieve the dataset in the working directory
setwd("") #set working directory
# Read the dataset into a data frame
data <- read.csv2("dataset.csv", sep=",")
data <- na.omit(data)
# Fit the full model with all predictors

full_model <-   glm(Maskuse_Closedenvironment ~ PastCOVIDinfection	
                     + Touching	+ Contact_with_professionals +
                     Contact_with_unknown + 
                     Selfaction_control	+ Positivity_ToughSituation +
                     Frustration_FreedomLimitation +	Anger_FreedomLimitation	+ 
                     COVID_ScientificResearch +	COVID_MedicalGuidelines +
                     Emotion_Controlled +	Emotion_Weak + Emotion_Scared	+
                     Emotion_Silly + Emotion_Brave + Emotion_Caring +
                     Emotion_Strong	+ Emotion_Protected	+
                     MACRF +	Negative_Affectivity +	Detachment	+ 
                     Antagonism+ 	Disinhibition	+Psychoticism	+ 
                     Depressoin	+ General_Anxiety, family = binomial(link = logit), data = data)

backward_elimination <- function(model, data) {
  # Initialize selection criteria
  current_aic <- AIC(model)
  current_bic <- BIC(model)
  current_r2 <- summary(model)$r.squared
  
  # Extract initial predictors and limit the initial model to five predictors if needed
  current_formula <- formula(model)
  predictors <- all.vars(current_formula)[-1]  # Extract predictors, ignore the response variable
  
  # If more than 5 predictors initially, select the top 5 based on AIC to start with
  if (length(predictors) > 5) {
    predictor_metrics <- sapply(predictors, function(pred) {
      # Fit a model with only one predictor to estimate its impact
      one_predictor_formula <- as.formula(paste("Maskuse_Closedenvironment ~", pred))
      one_predictor_model <- lm(one_predictor_formula, data = data)
      AIC(one_predictor_model)  # AIC of the single predictor model
    })
    
    # Select the top 5 predictors with the lowest AIC values
    top_predictors <- names(sort(predictor_metrics)[1:5])
    initial_formula <- as.formula(paste("Maskuse_Closedenvironment ~", paste(top_predictors, collapse = " + ")))
    model <- lm(initial_formula, data = data)  # Update model with only the best 5 predictors
    
    # Update current AIC, BIC, and R-squared with the new restricted model
    current_aic <- AIC(model)
    current_bic <- BIC(model)
    current_r2 <- summary(model)$r.squared
  }
  
  # Perform backward elimination on the restricted model (with a max of 5 predictors)
  while(TRUE) {
    # Extract predictors for the current model
    current_formula <- formula(model)
    predictors <- all.vars(current_formula)[-1]  # Ignore response variable
    
    # Stop if we are down to exactly 5 predictors
    if (length(predictors) <= 5) break
    
    # Calculate metrics for each model with one predictor removed
    model_metrics <- sapply(predictors, function(pred) {
      # Remove one predictor at a time
      new_formula <- as.formula(paste("Maskuse_Closedenvironment ~", paste(setdiff(predictors, pred), collapse = " + ")))
      new_model <- update(model, new_formula)
      
      # Calculate metrics for the new model
      new_aic <- AIC(new_model)
      new_bic <- BIC(new_model)
      new_r2 <- summary(new_model)$r.squared
      
      c(AIC = new_aic, BIC = new_bic, R2 = new_r2)
    })
    
    # Transpose metrics for easier access
    model_metrics <- t(model_metrics)
    
    # Find the model that minimizes AIC, BIC and maximizes R2
    best_aic_index <- which.min(model_metrics[, "AIC"])
    best_bic_index <- which.min(model_metrics[, "BIC"])
    best_r2_index <- which.max(model_metrics[, "R2"])
    
    # Select the best predictor to remove
    best_predictor <- predictors[best_aic_index]
    
    # Remove the best predictor and update the model
    new_formula <- as.formula(paste("Maskuse_Closedenvironment ~", paste(setdiff(predictors, best_predictor), collapse = " + ")))
    model <- update(model, new_formula)
    
    # Update current metrics
    current_aic <- AIC(model)
    current_bic <- BIC(model)
    current_r2 <- summary(model)$r.squared
  }
  
  # Return the model with exactly 5 predictors or fewer
  return(model)
}


# Perform backward elimination based on AIC
best_model <- backward_elimination(full_model, data)

# Display the summary of the best model
summary(best_model)

library(sjPlot)

plot_model(best_model, type="pred") 
tab_model(best_model)
dev.off()
