# Supplementary material for: Wearing face masks when no longer mandatory: An exploratory study about attitudinal and psychological health factors in a large Italian sample
Source: PLoS One. 2025 Mar 4;20(3):e0314607. doi: 10.1371/journal.pone.0314607 (PMC11878940; doi:10.1371/journal.pone.0314607)
Supplement: S3 Table — The data source for the additional network analysis https://doi.org/10.5281/zenodo.14056916. (CSV) [file pone.0314607.s003.csv]

A1	A2	B	C1	C2	C3	D1	D2	E1	E2	F1	F2	G1	G2	G3	G4	G5	G6	G7	G8	H1	H2	I1	J1	J2	J3	J4	J5	K1	L1
1	1	2	1	4	2	4	3	4	4	4	4	1	1	1	1	1	5	1	5	1	1	17	2	3	4	4	3	1	2
2	2	1	5	4	5	4	4	5	5	4	5	1	1	3	1	3	5	3	4	1	0	15	5	2	3	2	6	2	3
1	2	1	4	1	5	4	4	5	5	5	5	1	1	1	1	1	5	2	5	1	1	8	4	2	1	2	3	2	3
1	1	1	2	1	1	2	2	1	1	5	5	1							4	2	1	16	10	7	8	6	6	2	1
2	2	2	3	5	3	4	4			5	5	1	1	1	1	1	4	3	4	1	1	9	3	1	4	1	5	3	2
2	2	1	5	3	5	3	2	4	5	4	5	2	4	3	1	3	4	3	4	1	1	17	8	8	7	6	10	2	3
3	1	2	4	3	4	4	3				5	1	1	1	1	1	4	4	5	2	1	12	5	3	3	0	0	2	1
2	2	1	2	4	4	3	3	4	5	5	5	1	1	1	2	1	3	2	4	1	0	13	9	3	3	5	5	2	2
2	2	2	4	3	3	4	2	5	5	5	5	2	1	1	1	2	5	3	5	1	1	19	9	10	4	2	4	2	3
1	1	1	5	3	5	4	3	5	5	1	1	5							5	1	1	8	6	4	2	11	8	4	5
3	2	1	4	3	5	4	4	4	4	4	4	1	1	1	1	1	4	1	4	1	0	18	5	4	4	1	5	3	3
2	2	2	2	3	1	4	4	4	5	4	4	1	1	1	1	1	4	4	5	1	1	22	9	8	6	7	8	3	3
1	2	2	4	5	5	3	2	3	4	5	5	1	1	1	2	1	5	5	5	1	1	15	11	5	5	3	8	4	2
6	1	1	4	5	5	4	4	5	4	5	4	4	2	4	4	4	4	4	4	2	1	11	3	2	4	2	1	2	2
2	1	1	5	4	5	3	3	5	5	5	4	5	5	5		5	5	5	5	2	1	28	12	3	1	0	9	4	4
2	2	1	4	1	5	4	5	3	4	5	4	1	1	2	3	1	4	3	4	1	0	10	9	5	2	2	5	2	2
3	2		5	5	5	2	1	4	3	3	2	3	2	2	2	2	2	3	2	2		12	6	2	3	4	3	3	3
3	2	2	4	3	5	4	4	4	4	5	5	1	1	1	1	1	5	1	4	1	1	11	8	6	4	1	6	2	2
1	2	1	3	1	4	1	3	4	5	3	4	4	3	1	4	2	5	3	5	1	0	13	11	7	3	5	10	4	5
2	2	1	3	5	2	3	3	5	5	4	4	3	1	2	1	2	4	3	3	1	0	15	7	9	3	7	5	2	2
2	2	1	5	4	5	4	4	5	5	5	5	1	1	1	1	1	5	4	5	1	1	11	6	0	2	2	1	1	1
3	2	1	2	4	4	4	5	4	4	5	5	1	1	1	1	1	4	3	5	1	1	9	4	2	0	0	0	3	1
1	2	1	3	4	3	4	4	4	5	5	5	1	1	1	1	1	4	3	5	1	1	13	6	3	5	6	6	2	2
2	2	1	5	1	5	4	3	5	4	5	5	1	1	1	1	1	4	3	5	1	1	14	6	5	2	2	4	3	2
1	2	2	4	4	5	3	3	5	5	5	5	1	1	4	1	1	5	4	5	1	1	7	7	4	7	6	4	3	3
2	2	1	4	4	5	4	4	5	4	5	5	1	1	1	1	3	5	3	4	1	0	16	10	4	4	4	7	2	2
3	2	2	2	4	4	4	4	4	4	4	4	3	3	3	2	3	4	4	4	1	1	16	5	2	1	0	0	3	3
3	2	2	4	4	5	4	3	4	3	5	5	1	1	1	1	3	4	3	5	1	1	18	10	5	1	1	3	2	3
1	2	2	4	4	5	4	4	5	5	5	5	1	2	2	3	2	4	4	5	1	0	16	11	4	0	1	9	4	5
2	2	1	4	4	3	3	4	4	4	5	4	2	1	1	1	3	5	3	4	1	1	15	7	7	5	5	7	2	2
3	2	1	4	3	4	4	4	4	4	4	5	4	1	2	1	3	4	3	3	1	1	4	3	3	1	2	4	1	1
2	2	2	4	4	5	4	5	5	5	5	5	1	1	1	2	3	4	3	4	1	0	17	7	6	3	2	7	2	3
2	2	1	3	4	4	4	3	5	5	5	5	1	1	1	1	3	4	3	5	2	1	3	3	2	1	1	3	2	2
1	2	2	3	4	5	4	5	4	5	5	5	1	1		1	3	3	3	5	1	1	14	5	1	1	0	1	1	2
2	2	1	2	2	4	4	4	4	4	5	5	1	1	1	1	1	5	1	5	1	1	5	3	0	0	0	0	2	2
2	2	1	1	5	4	4	5	5	5	3	3	4	3	1	3	3	5	3	3	1	0	15	6	2	2	1	0	2	2
2	2	2	4	4	5	3	3	4	4	5	5	3	1	1	1	1	1	1	4	1	0	3	6	7	2	2	8	3	5
1	1	1	4	4	5	4	4	5	5	4	5	3	1	1	1	3	5	3	5	1	0	9	1	5	2	6	6	2	1
1	2	1	3	3	4	3	4	3	4	5	5	1	1	1	1	3	5	4	5	1	1	9	5	3	2	4	4	3	5
1	2	1	4	3	5	4	4	3	4	4	4	2	2	2	2	3	4	3	4	1	1	16	7	3	3	7	7	3	3
2	2	1	4	5	4	3	4	3	4	5	5	1	1	1	1	3	5	3	4	1	0	0	5	2	3	3	3	2	2
2	2	1	5	4	5	4	3	5	4	5	4	1	1	1	1	1	5	5	5	1	0	1	5	1	0	3	3	2	1
3	2	2	4	4	4	4	4	4	5	5	5	1	1	1	1	1	4	3	5	1	0	13	7	6	0	1	6	2	3
3	2	1	1	5	1	3	2	3	1	5	5	1	1	1	1	3	5	3	4	1	1	3	5	3	6	3	5	1	1
6	2	1	2	3	5	4	4	5	5	5	5	1	1	1	1	3	5	3	5	2	1	20	5	1	1	0	1	4	4
6	2	2	4	5	2	1	2	4	4	5	5	4	3	1	1	1	1	1	3	1	0	18	10	8	7	3	12	4	5
2	2	1	2	2	2	3	4	3	4	4	4	1	1	1	5	1	1	1	1	1	0	0	3	4	10	10	6	2	2
2	2	2	4	5	4	2	5	5	2	3	4	1	1	1	1	5	5	5	4	1	0	4	0	2	1	1	5	1	3
1	2	1	2	5	3	4	4	4	4	5	5	3	1	1	1	3	5	3	4	1	1	17	2	0	2	4	5	2	2
1	2	1	4	3	1	3	4	4	5	4	5	4	1	1	1	1	1	1	1	1	0	10	5	2	1	4	0	3	3
2	2	1	3	3	5	4	4	4	4	5	5	3	1	1	1	1	5	4	5	1	1	13	7	3	10	0	4	2	3
3	1	2	1	4	4	3	4	5	5	5	3	3	2	2	1	1	3	2	4	1	0	16	5	6	6	3	4	2	2
1	2	1	2	5	5	4	5	4	4	5	5	1	2	1	4	4	5	1	5	1	0	5	4	4	6	3	9	1	1
3	2	1	4	5	4	3	4	5	5	5	4	4	2	1	5	1	1	1	1	1	0	6	6	1	7	7	7	4	5
1	2	1	4	5	5	3	4	4	4	5	5	1	1	1	1	3	5	1	4	2	1	13	8	3	2	5	8	3	4
1	2	2	4	4	5	2	3	4	4	4	4	3	3	1	1	3	5	5	5	1	0	18	11	6	3	6	8	3	2
1	2	1	2	4	1	3	4	4	5	4	4	3	3	1	3	1	1		2	1	0	13	4	7	6	7	7	2	2
1	2	2	2	4	2	3	3		3	4	3	3	2	2	3	3	3	3	4	1	0	18	5	3	0	3	3	2	3
1	2	1	4	5	4	4	4	4	4	5	5	3	3	3	3	3	3	3	4	1	0	3	5	0	1	3	4	2	2
1	2	2	3	4	2	4	4	2	3	5	5	1	1	1	1	1	4	1	5	1	1	13	7	8	10	7	8	2	2
2	2	2	4	4	5	3	3	4	3	5	5	1	1	4	1	4	5	4	5	1	1	17	5	1	2	1	3	1	1
2	2	1	4	1	5	4	4	4	4	5	5	1	1	1	1	1	4	4	4	1	0	14	0	0	3	1	0	4	4
2	2	1	3	3	3	4	3	5	5	5	5	1	1	2	1	1	4	1	5	1	0	6	7	3	2	1	3	1	2
1	2	1	2	4	4	3	3	3	3	5	5	1	1	1	1	1	3	3	3	1	0	9	8	4	5	8	7	2	2
2	2	2	3	5	5	3	3	4	5	3	4	5	4	5	5	1	1	1	1	1	0	9	9	5	4	8	6	4	3
3	1	1	3	3	3	4	3					5	3	1	1	3	3	3	5	1	1	16	6	3	5	3	6	2	3
1	2	1	4	3	5	4	3	5	4	5	5	1	1	1	1	1	4	3	5	1	1	7	5	5	5	3	8	2	2
3	1	1	2	3	5	4	3	5	5	4	4	5	1	1	1	4	5	5	5	2	1	5	9	6	1	5	6	2	2
5	1	2	4	3	5	4	3	4	4	4	4	1	1	1	1	1	2	1	1	1	0	0	2	4	2	1	0	2	2
2	2	1	3	3	4	4	4	4	5	5	4	1	1	1	1	3	4	4	5	1	0	10	5	3	0	0	1	3	4
3	2	1	5	4	5	4	4	2	5	5	5	1	1	1	1	1	5	4	5	1	1	8	3	4	3	2	2	2	2
3	1	1	5	5	5	4	4	5	5	5	5	4	4	1	1	4	5	5	5	1	0	18	8	4	3	3	4	4	2
1	2	1	4	4	3	3	3	5	5	4	4	1	1	2	1	3	4	4	4	1	1	17	8	8	4	5	5	2	3
1	2	2	1	4	5	3	3	2	5	4	4	3	3	4	1	4	4	3	3	1	0	9	5	8	1	8	4	4	3
2	2	1	4	5	3	3	3			5	5	2	1	1	1	1	5	3	4	1	1	14	8	7	5	6	7	3	3
2	2	2	1	5	5	4	5	4	5	5	5	3	5	4	1	1	3	3	4	1	0	15	4	4	5	1	6	3	1
1	1	1	3	3	3	4	4	3	5	5	5	1	1	1	1	1	5	1	4	1	1	11	6	4	3	1	4	2	2
1	2	1	4	1	5	3	3	4	4	5	5	5	1	1	1	1	5	3	5	1	1	23	13	14	3	3	9	4	5
3	1	1	1	4	2	3	4	3	3	5	5	1	1	1	1	3	5	3	3	1	1	0	1	2	0	2	1	1	1
5	1	1	4	5	4	3	4	5	5	4	4	4	1	1	2	1	5	5	5	1	1	22	9	4	4	4	5	2	2
2	1	2	2	4	2	3	4	4	5	5	5	1	1	1	1	3	4	3	5	1	0	6	4	0	1	5	3	2	1
1	2	2	4	3	5	4	2	4	4	5	5	1	1	1	1	1	4	1	5	1	1	15	10	9	3	2	9	3	3
5	1	2	5	3	5	4	3	2	1	4	4	5	1	1	1	3	5	5	5	1	1	10	8	9	8	7	7	2	2
2	2	2	2	5	4	2	3	4	4	5	5	4	3	4	4	2	5	2	4	1	0	12	8	2	3	2	4	4	3
1	2	1	3	4	5	4	4	5	5	5	5	3	2	2	2	2	4	4	4	1	0	1	1	1	8	5	4	2	3
1	2	1	4	4	5	3	3	4	4	5	5	1	1	2	1	3	5	4	5	1	1	12	4	3	1	4	4	3	3
1	2	1	4	3	4	2	3	4	4	5	5	1	1	1	1	3	5	4	5	1	1	26	10	7	3	4	11	4	5
3	2	2	4	3	4	4	3	4	5	5	5	1	1	2	1	3	5	3	4	1	1	15	4	1	3	0	1	1	2
2	2	2	2	4	4	5	4	4	5	5	5	1	1	1	2	1	4	2	5	1	0	2	2	2	0	3	1	2	2
5	2	1	2	3	3	3	3	3	4	4	4	1	1	1	1	1	4	3	4	1	0	12	8	7	4	6	5	2	2
1	2	2	2	4	2	4	4	4	5	5	5	1	1	1	1	3	4	2	4	1	0	6	1	1	2	6	3	1	1
3	1	2	5	4	5	4	2	5	5	5	5	1	1	1	1	3	5	5	5	1	1	19	10	8	1	9	5	4	5
2	2	1	5	3	4	4	2	5	5	5	4	1	1	1	1	1	5	1	5	1	1	8	5	7	0	1	2	1	2
1	1	1	3	4	3	5	3	5	5	5	5	1	1	1	1	3	4	3	3	1	0	0	1	4	0	2	1	1	1
1	2	1	3	4	3	3	4	4	4	5	4	3	1	1	1	3	3	3	4	1	0	4	9	7	3	1	8	2	2
2	1	2	4	3	4	3	4	3	4	4	5	1	1	1	1	1	5	3	5	1	1	9	7	6	0	3	6	2	2
2	2	2	3	5	4	4	4	4	4	5	5	1	1	1	1	1	4	1	4	1	0	5	2	2	2	3	3	1	2
2	2	1	4	3	4	2	3	3	3	5	5	4	1	1	1	1	3	3	4	1	0	13	10	4	1	3	5	2	1
1	2	2	2	5	5	4	4	5	5	5	5	3	2	3	1	1	4	3	4	1	0	13	7	5	4	2	5	2	2
2	2	2	5	2	3	3	4	4	5	5	5	1	1	1	2	3	4	3	4	1	0	1	6	8	4	1	6	3	2
1	2	2	2	4	5	3	4	5	5	5	4	1	1	1	1	3	5	3	5	1	0	15	7	7	4	6	7	2	2
1	2	1	2	5	3	4	4	5	4	5	5	3	1	1	1	1	5	1	4	1	1	3	5	4	2	9	6	2	3
1	1	1	1	5	1	4	3	5	5	3	3	1	1	1	1	1	1	1	1	1	0	3	2	0	0	0	0	1	1
2	2	1	3	5	5	4	4	4	4	5	5	1	1	1	1	1	5	3	5	1	1	9	6	5	3	2	4	1	2
1	1	1	3	3	3	4	4	5	5	3	3	1	3	3	3	3	3	3	3	1	0	0	2	1	4	8	4	1	2
3	1	2	2	4	4	4	4	4	5	5	4	4	1	1	1	1	5	1	4	1	0	8	5	3	2	0	3	1	1
2	2	1	3	3	4	3	3	5	5	5	5	1	1	1	1	3	5	3	5	1	0	8	10	8	3	6	10	3	5
1	2	2	3	4	2	3	3	5	5	5	4	2	4	3	4	1	1	1	3	1	0	2	6	5	4	4	4	3	4
5	1	2	4	5	5	5	5	4	5	4	4	1	1	1	1	3	5	3	4	1	1	8	6	5	2	3	7	2	3
6	2	2				3	3	4	5	5	5	1	1	4	1	3	5	3	5	1	1	4	11	6	1	3	12	2	3
3	2	1	4	2	5	4	4	4	3	5	4	1	1	2	1	3	5	4	5	1	0	15	5	4	1	0	6	2	1
2	2	1	2	4	4	4	4	4	3	5	5	1	1	1	1	1	4	1	4	1	1	3	3	2	0	1	4	1	1
6	2	1	2	3	4	4	4		5	5	4	1	1	1	1	4	5	4	5	2	1	15	7	1	0	1	1	1	2
3	2	2	4	3	4	2	3	4	4	5	5	1	1	3	1	3	4	1	5	1	0	15	10	7	3	2	4	2	2
3	2	1	4	3	5	4	2	4	3	4	4	1	1	2	2	3	4	4	3	1	1	13	11	8	8	5	9	2	4
1	2	1	4	4	5	3	4	3	5	5	5	1	1	3	1	3	4	3	4	1	0	11	6	6	4	5	8	1	2
2	1	2	4	2	5	3	4	3	3	5	5	1	1	1	1	1	3	1	3	1	0	9	8	5	2	6	8	1	2
6	1	1	5	5	5	3	3	3	3	5	5	1	1	1	1	1	5	1	5	1	0	19	5	4	3	0	4	2	2
1	1	1	2	4	2	3	3	4	4	4	4	4	1	1	3	2	5	2	5	1	0	16	8	5	3	3	8	1	1
1	1	2	4	5	5	4	4	5	5	5	4	3	1	1	1	1	4	1	3	1	0	11	6	1	7	5	6	3	3
3	2	2	4	4	5	3	4	3	4	5	5	4	1	1	2	3	4	3	4	1	0	6	1	3	5	4	3	2	1
1	1	1	4	5	5	4	4	5	5	5	5	5	1	1	1	1	5	5	5	1	1	23	7	4	0	0	4	1	1
1	2	1	4	4	4	4	4	4	5	5	5	3	1	1	1	1	4	1	4	1	0	11	5	3	0	6	3	1	1
2	2	2	3	3	4	4	4	3	5	3	4	4	3	2	1	1	3	1	4	1	0	13	4	1	0	4	6	1	1
3	1	1	3	3	4	3	3	4	4	4	4	1	1	1	1	3	5	3	5	2	1	5	8	3	0	2	3	2	2
1	2	1	2	4	4	4	4	3	5	3	4	4	4	3	3	2	4	3	4	1	0	16	8	5	4	3	6	2	1
1	2	1	2	3	4	3	3	5	5	5	4	1	1	1	1	3	4	3	4	1	0	17	8	4	2	6	4	2	2
2	2	1	4	5	5	5	3	2	4	5	5	4	1	4	1	1	4	3	5	1	0	23	9	2	9	7	5	3	4
1	2	1	4	4	5	3	4	4	5		4	2	3	1	1	1	5	2	4	1	0	16	4	2	3	4	2	1	1
1	1	1	3	4	4	3	4	4	4	4	4	2	4	4	3	2	4	2	4	1	1	12	6	4	3	4	4	2	2
1	1	2	1	5	1	3	4	3	4	3	4	1	1	1	1	1	5	5	5	1	0	20	7	3	1	3	10	1	2
2	2	2	3	4	5	2	3	4	3	5	5	1	1	3	1	3	4	3	4	1	1	18	11	4	5	4	8	4	5
5	1	1				3	2	3	3	5	5	5	1	3	5	5	5	3	5	1	0	9	8	9	5	7	4	2	4
3	1	2	2	5	2	4	5	4	5	5	4	1	1	1	1	1	5	1	5	1	0	11	1	2	6	1	2	1	1
3	2	2	4	3	4	4	4	2	4	5	5	2	2	2	2	2	4	2	1	1	0	6	1	2	0	3	1	1	1
3	2	1	2	5	3	5	5	4	2	5	5	2	1	1	1	3	5	3	5	1	1	17	4	0	2	3	1	1	1
2	2	1	4	4	4	4	4	3	4	4	4	1	1	1	4	1	4	1	4	1	1	11	6	4	2	3	2	1	2
6	1	2	3	3	3	3	3	5	5	3	3	3	3	3	3	3	3	3	3	1	0	16	5	4	5	5	5	1	1
1	2	2	2	4	2	4	3	4	3	5	5	1	1	1	1	1	4	1	4	1	1	3	2	0	1	6	4	1	1
1	2	2	2	4	5	3	4	4	5	4	4	3	1	1	1	3	5	4	5	1	1	21	10	6	1	1	9	3	1
1	2	1	4	3	5	3	2	5	3	5	4	1	1	1	1	1	3	1	4	1	0	1	7	10	2	2	3	1	4
1	2	2	4	4	4	4	5	4	5	5	5	1	1	3	1	1	5	3	5	1	0	13	7	4	3	3	5	3	1
1	2	2	4	4	5	4	4	4	4	4	3	1	4	4	1	5	5	5	4	1	1	15	6	3	2	6	6	2	2
1	2	1	2	4	4	3	1	5	4	5	4	1	1	1	4	1	4	1	3	1	1	25	12	9	5	9	4	3	3
3	1	1	2	4	2	4	4	5	5	5	5	4	3	4	3	4	5	4	3	2	0	15	7	7	6	8	7	2	3
2	2	1	4	3	5	4	4	5	5	5	5	1	1	1	1	3	5	3	5	2	1	13	2	1	0	0	0	2	2
1	2	1	4	4	5	3	3	5	5	4	4	3	2	2	1	3	4	3	4	1	1	18	10	5	4	7	9	2	2
1	1	2	5	3	5	3	3	4	4	5	5	1	1	1	1	3	5	1	3	1	0	8	0	0	2	1	2	1	1
6	1	2	1	5	3	5	5	1	3	5	5	1	1	1	1	4	5	5	5	1	0	0	0	0	0	3	0	1	1
1	2	2	5	4	5	4	4	3	5	4	4	1	1	1	1	1	3	1	4	1	0	1	5	0	2	1	2	1	1
1	2	2	4	4	5	3	3	5	5	5	4	1	1	1	1	1	3	1	5	1	0	8	9	9	2	5	7	3	5
1	1	1	2	3	3	3	4	5	5	3	4	4	5	1	4	3	3	3	3	1	0	11	5	4	0	8	4	3	2
6	1	2	4	4	5	3	4	4	4	5	4	1	1	1	2	2	2	2	5	2	1	24	5	7	7	7	6	2	4
1	2	1	4	5	5	3	3		5	5	5	1	1	1	1	1	5	1	4	1	0	13	5	7	2	7	8	2	2
2	2	1	2	5	4	3	3	5	5	5	5	1	1	1	1	3	5	5	5	2	1	12	4	2	5	2	3	1	2
2	2	1	4	2	4	4	4	3	4	5	5	1	1	1	1	3	3	3	3	1	0	6	6	7	3	4	5	3	3
1	1	1	5	3	5	5	5	5	4	4	5	3	1	1	1	3	5	3	5	1	1	17	7	7	2	5	10	4	3
1	2	2	4	2	5	3	3	4	3	5	5	1	1	1	1	1	5	5	5	1	1	9	8	3	3	1	10	2	4
2	2	2	2	3	2	4	4	4	4	5	5	2	1	1	1	1	4	1	4	1	0	3	5	6	5	2	5	3	3
2	2	1	3	3	4	4	4	4	5	5	5	1	4	2	2	2	5	2	5	1	0	11	7	2	1	1	5	1	2
1	2	1	5	3	5	5	5	5	5	5	5	1	1	2	1	1	1	1	4	1	0	26	5	5	3	7	2	2	3
1	1	2	2	5	3	4	5	5	5	3	3	3	3	3	3	3	5	3	4	1	1	9	6	5	2	6	4	2	3
1	2	1	1	4	3	5	4	5	4	5	5	1	1	1	1	1	5	1	5	1	0	8	3	1	3	3	4	1	1
2	2	1	3	5	4	4	3	2	3	5	5	1	1	1	1	1	4	1	4	1	0	21	9	1	5	3	7	2	2
2	2	1	4	3	4	4	4	4	4	5	4	3	2	4	2	2	4	4	4	1	1	13	3	1	0	0	0	2	2
3	2	2	2	3	4	3	3	5	5	5	5	1	1	1	1	1	5	2	5	1	0	16	7	6	4	0	4	4	2
3	1	1	4	5	1	3	2	4	4	5	5	1	1	1	1	4	5	4	5	1	1	21	7	7	4	1	7	4	4
2	2	1	2	4	3	5	4	4	4	4	4	1	2	2	2	2	4	3	4	1	1	17	5	1	1	4	4	2	2
3	2	1	4	5	5	4	5	5	5	5	5	1	1	2	1	5	5	5	5	1	1	9	3	5	2	2	5	3	3
2	2	2	2	4	4	4	4	5	5	5	5	1	1	1	1	3	5	4	5	1	0	1	2	2	0	2	2	2	1
1	2	2	5	3	5	4	5	4	5	5	5	1	1	1	1	5	5	5	5	2	1	5	2	0	2	5	0	1	1
1	2	2	3	4	5	4	5	4	5	5	5	4	3	1	2	3	3	3	3	1	0	6	3	7	7	7	6	2	2
1	2	2	2	4	5	2	4	5	5	5	5	2	1	2	2	3	4	3	5	1	0	16	8	4	2	2	7	2	2
2	1	2	4	4	4	4	4	5	4	5	4	2	1	1	1	3	4	3	4	1	1	18	5	1	3	5	4	1	1
1	2	1	2	5	1	4	4	3	3	5	5	1	1	1	1	1	5	1	4	2	1	1	1	1	0	1	0	2	2
1	1	1	2	2	4	4	3	5	4	5	5	1	1	1	1	3	5	3	5	1	1	8	2	7	5	5	8	2	2
2	2	1	4	4	4	4	3	4	4	5	5	1	1	3	1	1	5	3	4	2	1	13	5	3	1	0	3	2	2
2	2	1	4	3	4	3	5	5	5	5	4	3	4	2	1	4	5	4	5	1	1	23	8	6	7	4	6	2	3
2	2	2	3	5	4	4	4	4	4	5	4	1	1	1	1	2	5	3	5	1	1	14	4	1	3	1	2	1	1
2	2	2	4	4	5	3	4	5	5	5	5	1	1	2	1	2	5	3	4	1	1	13	6	6	6	4	2	2	2
2	2	2	5	5	5	5	5	5	5	5	5	1	1	1	1	1	4	1	4	1	0	4	7	8	4	6	6	1	1
2	2	1	4	5	2	3	4	3	5	5	4	3	2	1	4	1	3	2	4	1	0	8	9	3	4	10	6	1	3
3	1	1	2	4	3	4	4	4	2	4	5	1	1	2	1	3	5	1	5	1	1	10	6	6	3	2	5	1	1
1	2	1	2	5	2	2	2	4	2	5	5	1	1	1	2	1	1	1	5	1	1	5	6	2	3	4	7	1	1
6	1	2	2	5	2	3	3	4	5	5	5	4	3	1	2	3	5	3	5	1	1	15	4	1	3	0	2	2	2
2	2	1	2	3	4	4	3	3	4	5	5	1	1	1	1	1	5	3	5	1	1	5	6	2	2	3	7	3	3
2	1	1	4	4	4	3	3	4	5	4	4	3	1	1	1	3	5	3	5	1	1	15	8	5	8	2	6	1	2
6	1	1	1	5	3	3	4	2	2	5	5	1	1	1	1	2	5	3	5	1	0	3	1	0	0	0	0	1	1
3	1	1	4	4	2	4	3	4	5	4	5	5	1	1	1	3	5	3	4	1	1	3	2	4	1	4	1	2	2
2	1	1	4	5	5	4	5	1	2	5	5	1	1	1	1	1	5	1	4	1	0	4	4	2	4	4	2	1	1
1	1	2	3	4	4	3	4	5	5	5		1	1	1	1	1	5	4	4	1	1	9	4	0	0	1	2	1	1
2	1	1	2	5	4	3	3	4	4	5	5	1	1	1	1	1	5	2	5	1	1	13	8	6	3	7	10	2	2
2	2	1	4	1	5	4	4	2	2	5	5	1	1	1	1	3	5	3	5	1	1	19	4	1	1	6	4	1	1
1	1	1	4	5	4	4	4	4	5	3	3	4	3	1	4	2	3	1	1	1	0	11	7	5	2	4	7	1	2
1	1	2	3	5	5	5	4	1	1	5	5	1	1	1	1		5		5	1	1	20	4	0	1	0	0	1	1
2	1	2	3	5	2	5	5	5	5	1	1	5	5	1	5	1	1	1	1	1	0	0	2	2	5	0	4	1	3
3	2	2	3	4	2	4	3	5	5	4	4	4	5	5	5	1	2	1	1	1	0	18	4	4	1	3	4	3	2
2	1	1	4	3	4	4	4	4	3	5	5	1	1	1	1	4	5	3	3	1	0	5	5	3	3	7	6	1	2
2	1	2	4	5	4	3	4	4	4	5	5	1	1	4	4	4	5	4	4	1	1	23	10	4	5	5	9	3	2
3	2	2	5	4	5	4	3	5	5	5	5	1	1	1	2	1	1	1	4	1	0	0	5	3	2	1	2	1	1
2	2	1	4	3	4	2	3	3	2	5	5	2	1	1	1	1	4	1	4	1	0	11	8	4	5	4	4	2	1
1	2	1	4	5	4	5	4	5	5	5	5	1	1	1	2	4	5	4	5	1	1	14	5	5	3	0	3	2	2
3	1	1	2	3	4	5	4	4	5	5	5	1	1	1	1	1	5	3	3	1	0	10	6	1	1	0	0	1	2
1	2	1	2	5	4	5	3	4	5	5	5	1	1	1	1	1	1	1	1	1	0	5	3	4	6	9	5	2	2
2	2	1	3	4	5	4	4	4	4	5	5	2	2	2	1	3	5	4	5	1	0	11	5	3	4	5	6	1	1
2	1	1	3	2	4	4	3	4	3	5	5	1	1	1	1	1	5	3	5	1	0	1	5	3	1	5	3	1	1
3	1	1	3	4	5	3	2	4	4	5	5	1	1	1	1	1	5	1	4	1	1	15	8	4	2	1	5	2	2
1	2	2	2	2	5	4	4	5	5	5	5	1	1	1	1	1	2	2	4	1	0	4	5	5	4	6	6	2	2
2	2	1	1	5	4	5	4	5	5	5	5	1	1	1	1	5	5	5	5	1	0	0	3	3	0	3	3	1	2
1	2	2	4	4	5	2	2	3	4	3	4	2	2	2	2	3	4	3	4	1	0	18	9	7	6	3	6	3	5
1	2	1	2	5	2	4	4	5	5	4	3	2	2	1	1	3	4	3	4	1	0	8	6	6	3	6	3	1	2
1	1	1	3	4	5	4	3	3	4	5	5	2	1	1	1	4	5	5	5	1	1	18	6	2	0	2	1	3	3
1	2	1	5	4	5	3	4	4	4	4	4	1	1	1	1	3	3	3	5	1	1	23	9	6	1	7	8	2	5
1	1	2	4	4	3	4	4	3	4	5	5	1	1	1	1	5	5	3	5	1	1	17	4	0	1	4	2	1	1
2	1	1	5	2	5	3	3	5	5	5	5	5	5	1	1	1	5	5	5	1	1	16	6	6	5	5	6	2	3
2	2	2	2	4	2	3	4	5	5	5	5	1	1	1	1	1	5	1	5	1	0	2	2	2	3	4	5	2	2
2	1	1	4	3	5	4	4	4	5	5	4	1	1	1	1	1	5	3	2	1	0	7	4	2	4	5	5	1	1
2	1	1	5	1	5	2	3	5	5	5	5	3	1	1	1	1	5	3	5	1	1	15	12	8	5	5	9	4	5
3	2	1	1	4	3	4	5	4	5	5	4	1	1	1	1	4	5	3	4	1	0	10	5	2	2	7	3	2	2
2	2	1	3	3	4	4	3	4	4	5	4	1	1	3	1	3	4	3	4	1	1	12	8	6	0	2	4	2	2
2	2	1	4	3	5	3	4	4	5	5	4	1	3	1	2	1	4	2	1	1	0	6	11	3	5	9	6	3	4
2	2	1	3	4		3	4	5	5	4	4	1	1	1	1	4	5	3	5	1	0	16	4	1	2	3	4	3	4
1	2	2	5	1	1	4	3	5	4	5	5	1	1	2	1	1	4	3	3	1	1	8	5	4	0	0	10	1	4
1	2	1	4	4	4	3	3	4	5	5	5	1	1	1	1	3	5	3	5	1	1	18	7	5	3	0	4	2	3
1	1	2	5	4	5	3	3	5	5	4	4	1	1	1	1	4	5	4	5	1	1	23	3	2	4	3	3	2	5
3	2	1	4	3	4	2	4	4	4	4	5	5	1	1	1	3	5	3	4	1	1	13	8	5	1	1	5	2	2
2	2	1	4	4	5	3	4	4	4	4	3	3	3	3	3	3	3	3	3	1	0	16	11	5	3	1	6	2	2
1	2	1	3	3	4	4	4	5	5	5	5	5	1	1	1	3	5	3	4	1	0	14	9	6	2	5	8	4	4
2	2	1	1	5	2	4	4	3	3	4	5	1	1	1	1	3	4	3	4	1	0	0	1	2	5	1	3	1	2
3	1	1	4	4	3	3	5	5	4	5	5	1	1	2	1	1	5	3	5	1	1	14	10	7	3	3	6	2	2
2	2	1	4	3	1	5	5	4	3	5	5	1	1	1	1	1	3	1	3	1	0	0	3	3	2	2	3	1	1
3	2	1	5	5	5	4	4	5	5	5	4	2	1	3	1	4	4	4	4	1	1	17	7	7	4	3	6	3	3
1	2	1	4	5	5	2	4	5	5	5	5	1	1	4	1	1	5	3	4	1	0	14	6	3	2	6	2	2	3
1	1	2	2	5	2	4	4	4	4	2	2	1	1	1	1	3	5	3	5	1	0	9	6	3	4	3	4	1	2
1	2	2	2	4	5	4	5	4	4	5	5	1	2	3	1	1	3	3	3	1	0	12	3	2	2	4	5	2	1
3	1	1	3	4	5	3	3	5	5	5		1	1	3	1	1	5	5	5	1	1	8	4	2	3	0	5	2	1
1	1	1	4	4	5	3	4	2	3	5	5	1	1	1	1	3	5	3	4	1	1	6	5	5	1	5	1	2	3
3	1	2	4	5	4	4	4	5	4	5	5	1	1	1	1	3	5	3	5	1	0	8	3	2	2	5	1	1	1
3	1	1	4	3	4	3	3	5	5	5	5	1	1	1	1	1	5	3	5	1	1	10	12	10	5	6	5	3	3
3	1	1	4	5	3	3	4	4	4	5	5	1	1	1	1	1	5	1	4	1	1	13	8	8	3	6	6	1	1
2	1	1	4	4	5	3	2	5	5	4	4	5	4	4	1	1	3	2	5	1	0	23	7	10	11	8	10	4	5
3	2	2	4	4	4	4	3	4	4	5	5	1	1	1	1	3	5	3	5	1	1	12	8	3	3	3	5	2	2
1	1	1	2	5	5	4	4		5		5	5	1	1	1	5	5	5	5	1	1	18	4	1	0	0	0	1	1
2	2	2	5	4	5	4	4	5	5	5	4	1	1	1	1	1	5	3	4	1	0	17	10	7	4	2	5	4	3
2	2	1	3	5	5	3	3	4	5	5	5	1	1	1	1	1	5	1	5	1	0	14	7	8	2	6	6	2	2
3	2	2	4	3	5	5	4	5	5	4	4	1	1	1	1	1	1	1	4	1	1	9	2	4	6	0	3	1	1
3	1	2	4	4	5	4	4	5	5	5		1	1	1	1	5	5	5	5	1	0	5	2	0	0	0	1	1	1
5	1	2	4	3	5	3	4	4	5	4	4	5								1	1	19	7	6	3	0	2	4	4
1	2	1	3	4	4	5	3	5	5	5	4	2	1	2	1	3	4	3	5	1	0	6	4	3	7	5	7	2	4
1	2	1	2	5	3	4	5	5	5	5	5	1	1	1	1	3	5	5	5	1	0	1	6	5	4	3	5	2	3
1	2	1	2	1	4	1	1	4	5	5	4	5	1	1	1	1	4	3	5	1	0	11	8	3	3	10	12	4	5
1	2	1	4	5	3	4	4	4	5	5	5	4	1	1	2	3	4	3	5	1	0	9	8	1	3	0	4	2	1
1	2	2	4	3	5	3	3	5	5	5	5	1	1	1	1	1	3	1	5	1	1	16	7	4	5	8	5	3	1
3	2	2	4	4	5	5	4	4	5	5	4	1	1	1	1	2	4	3	4	2	1	16	6	2	5	2	2	2	1
1	1	2	4	5	5	3	4	5	5	5	5	1	1	1	1	4	5	3	4	1	1	6	10	4	5	4	8	2	3
1	2	1	2	4	4	4	4	4	4	5	5	1	1	1	4	1	1	1	1	1	0	0	3	8	2	3	7	1	1
1	2	2	4	4	4	3	3	5	5	5	5	1	1	1	1	1	5	1	4	1	0	6	4	3	0	1	4	2	1
1	2	1	4	5	5	5	3	3	3	5	5	2	3	2	4	2	3	2	2	1	0	15	6	4	6	5	6	2	2
1	2	1	4	4	5	4	3	5	5	5	4	1	1	1	1	4	4	3	5	1	0	14	9	5	2	3	4	3	2
2	2	1	3	3	4	4	4	5	3	5	5	1	1	2	2	3	4	3	4	1	0	13	7	8	4	1	8	1	2
3	1	1	1	3	2	4	5	3	2	4	2	2	4	2	3	2	3	2	2	1	0	8	4	6	6	7	5	1	2
1	2	1	4	4	5	5	4	4	5	5	5	1	1	1	1	4	4	3	4	1	1	9	4	8	1	3	5	2	2
3	1	2	4	5	4	4	4	5	5	5	5	1	1	1	1	5	5	5	4	1	1	9	4	2	0	2	0	2	1
2	2	1	4	4	4	4	4	5	5	5	5	1	1	1	1	3	5	3	5	1	0	9	10	3	3	6	4	4	2
2	2	1	4	4	4	3	4	5	5	5	5	1	1	1	1	3	5	3	4	1	1	13	7	7	6	6	6	3	2
3	1	1	4	5	5	4	4	3	4	5	5	1	1	1	1	5	5	4	5	1	1	20	11	2	5	5	4	2	2
1	1	2	4	4	4	4	4	4	4	5	5	5					5			1	1	12	8	4	7	5	7	2	2
3	1	2	2	5	4	4	5	5	5	5	5	3	1	1	2	1	5	4	5	1	0	9	2	4	1	1	6	2	1
2	1	2	1	4	3	4	4	5	5	5	5	1	1	1	1	1	5	1	4	1	0	14	8	6	0	2	7	2	3
1	2	1	5	3	5	2	3	5	5	5	5	1	1	1	1	1	5	3	4	1	1	12	3	4	1	2	5	2	2
1	1	1	3	3	5	3	3	5	4	5	5	1	1	1	1	3	5	3	5	1	1	6	7	3	5	8	7	3	4
1	1	1	4	3	5	4	3	4	5	4	5	3	2	2	3	4	4	4	4	1	0	9	8	3	3	5	5	1	2
3	1	1	2	5	4	4	5	5	4	5	5	1	1	1	1	3	5	3	5	1	1	7	2	0	2	0	1	1	1
3	1	1	1	5	4	5	3	5	5	5	5	1	1	4	1	5	5	5	5	1	1	11	7	8	8	2	6	3	3
2	1	1	2	4	1			4	5	5	5	1	1	1	1	1	5	1	1	1	1	3	4	4	1	3	4	2	2
1	2	1	4	4	4	5	5	3	3	5	5	1	1	1	1	1	1	1	1	1	0	0	3	5	9	4	7	1	1
1	2	1	4	3	5	3	3	5	5	5	5	1	1	1	1	1	5	1	5	1	1	2	3	0	2	0	0	2	1
1	1	1		3	3	4	5	3	2	5	5	1	1	1	1	3	5	3	5	1	0	5	6	3	3	1	3	1	1
3	2	1	2	4	5	1	4	4	4	5	5	1	1	1	1	3	4	2	5	1	0	4	8	5	8	10	9	3	3
2	2	1	4	5	4	3	3	4	4	5	5	1	1	1	1	3	5	3	5	1	1	14	6	2	2	4	4	1	2
3	1	1	4	4	4	4	4	4	4	5	5	1	2	1	1	1	5	1	4	1	1	9	7	4	2	2	2	2	2
1	1	1	4	4	5	3	4	4	4	5	4	1	1	4	1	3	5	3	5	1	1	10	4	2	2	0	2	2	2
2	2	1	4	4	3	3	3	5	5	5	5	1	1	1	1	3	5	4	5	1	1	14	8	5	1	8	4	4	3
6	1	1	1	3	4	4	4	3	2	5	4	1	1	1	1	1	4	2	4	1	0	18	3	1	0	4	3	1	2
3	2	1	3	3	5	3	4	5	4	5	5	3	1	1	1	3	5	5	5	1	1	26	7	3	2	4	5	2	3
3	1	1	4	5	4	4	4	3	4	5	5	1	1	1	1	1	5	3	5	2	1	12	2	2	1	1	3	2	1
2	1	2	4	4	5	4	4				4	1	1	1	5	1	1	1	1	1	0	4	5	2	8	1	3	1	1
1	1	1	3	3	3	4	4	5	2	5	4	1	1	1		3	3	3	3	1	0	4	6	2	5	2	7	2	2
1	1	1	2	3	2	2	1	4	3	5		1	1	1	4	1	4	3	2	1	0	19	8	8	2	9	9	2	4
6	1	2	4	5	5	4	3	3	4	5	5	2	2	2	2	3	4	3	5	1	1	16	11	7	4	3	7	2	2
2	1	2	5	4	4	3	4	4	4	5	5	1	1	1	2	3	5	3	5	1	1	11	6	9	8	5	4	1	1
1	1	2	4	3	5	2	3	5	5	4	4	5	1	1	1	5	5	5	5	1	1	23	9	12	12	10	11	4	5
5	1	1	4	4	5	4	4	3	3	5	5	1	1	1	1	3	5	3	5	1	0	21	2	2	3	6	1	1	1
6	1	1	4	4	5	4	4	3	2	5	5	2	3	4	2	3	4	3	4	1	1	16	9	7	6	1	6	3	4
3	2	2	2	4	2	4	4	4	4	4	5	1	1	1	1	1	5	2	5	1	1	3	3	1	1	0	2	2	3
2	1	1	3	4	4	4	4	5	5	5	5	2	4	4	4	4	4	4	4	1	0	31	3	7	9	0	4	4	4
1	2	2	4	4	3	3	3	5	5	4	4	5	1	1	1	3	3	3	5	1	1	15	4	5	7	7	5	2	2
5	1	1	3	4	4	3	4	5	5	4	3	3							4	1	0	4	3	4	2	2	6	2	1
1	1	2	4	5	4	5	5	5	4	5	5	5	1	1	1	5	5	5	5	1	1	3	2	5	8	4	3	3	3
1	2	1	3	5	4	4	3	5	5	4	4	3	3	2	3	2	4	3	3	1	0	3	10	9	3	4	5	3	4
5	1	1	3	4	4	3	3	4	5	4	4	2	1	1	1	1	5	3	5	1	1	19	7	4	4	2	3	3	3
2	2	1	5	2	5	4	2	4	3	5	4	1	1	1	1	1	4	3	4	1	0	7	10	12	7	2	11	4	5
1	1	1	2	4	2	4	3	3	4	2	2	3	1	1	1	1	1	1	1	1	0	3	3	1	0	1	0	2	2
1	1	2	1	4	3	4	3	2	3	5	5	1	1	1	1	5	5	5	5	1	0	10	6	1	1	2	5	2	2
1	1	1	4	3	5	4	4	3	4	5	5	1	1	1	1	1	1	1	5	1	1	3	8	6	5	3	6	4	3
3	1	2	4	5	4	4	4	1	2	5	5	1	1	1	1	3	5	3	5	1	0	2	1	1	4	0	3	1	1
3	1	1	1	4	4	4	4	5	5	4	4	4	2	2	2	1	3	3	2	1	1	4	6	2	2	1	7	3	3
1	1	1	5	4	5	4	3	5	5	4	5	4	2	2	2	3	4	3	4	1	1	24	10	9	6	5	8	4	5
5	1	1	5	5	5	5	5	5	5	4	4	5	1	1	1	1	5	3	4	1	1	20	8	2	1	2	2	1	1
1	2	2	3	4	5	3	4	4	4	5	4	4	4	1	4	1	3	1	2	1	0	4	10	4	5	8	7	3	3
1	1	1	4	3	3	2	3	4	5	4	5	4	3	3	3	2	3	2	2	1	0	12	9	7	3	6	7	4	5
1	1	2	4	3	1	4	4	4	4	5	4	4	2	2	2	4	4	4	4	1	0	7	7	6	5	10	10	2	3
1	1	1	4	2	3	4	3	4	3	5	5	1	1	1	1	1	3	3	1	1	0	5	2	2	2	0	3	2	3
3	2	1	3	4	4	4	4	4	4	5	5	1	1	2	1	1	5	2	5	1	1	13	3	1	1	1	1	1	1
3	1	1	4	4	5	3	3	4	4	4	4	3	2	2	1	1	4	1	4	1	0	11	2	1	1	0	1	1	1
1	2	1	4	4	3	4	4	4	4	5	5	2	1	2	1	2	5	2	5	1	1	17	1	0	0	0	1	1	1
2	1	1	3	3	4	3	3	3	4	3	4	4	2	1	1	1	3	1	3	1	0	8	2	1	1	2	1	2	2
1	1	1	1	5	1	5	5	5	5	4	4	5	1	1	1	1	1	1	1	1	0	10	5	0	1	0	0	2	2
1	1	1	3	4	3	4	5	4	4	5	5	3	3	3	3	3	5	3	4	1	0	0	1	4	3	0	2	2	1
1	1	1	1	4	4	3	3	4	4	5	5	1	1	1	1	1	5	3	5	1	0	0	7	2	2	0	2	2	1
1	1	1	2	5	3	3	3	1	1	5	5	1	1	1	1	1	5	1	1	1	0	0	2	1	0	0	1	2	1
2	2	1	5	2	5	3	3	4	4	5	5	1	1	4	1	3	5	3	5	1	1	21	10	3	3	2	7	3	3
1	1	2	3	3	3	3	3	3	3	5	5	3	4	4	4	4	4	4	4	1	1	19	7	6	9	1	9	3	2
2	2	2	4	4	5	3	3	4	5	5	5	1	1	3	1	3	3	3	4	1	1	20	10	5	4	4	4	3	2
2	2	1	4	5	1	4	4	5	4	4	4	1	1	1	1	3	5	3	4	1	0	8	3	1	0	3	2	1	1
2	2	2	1	3	4	4	4	5	5	5	5	1	2	1	4	1	4	1	4	2	1	19	8	3	1	1	4	4	2
3	1	1	3	3	4	5	5	4	4	5	5	1	1	1	1	1	4	1	3	1	0	15	5	5	3	1	3	1	1
1	1	1	3	5	3	3	3	4	4	3	3	3	1	1	1	1	3	1	4	1	0	16	2	1	0	1	0	2	1
1	2	1	4	5	5	4	4	5	5	5	5	1	1	1	1	1	5	1	5	1	0	15	5	4	3	1	4	2	1
2	1	1	1	5	3	4	3	5	5	4	5	1	1	1	1	3	5	3	5	1	1	2	2	0	0	2	0	1	1
1	1	1	3	5	2	4	4	4	5	5	5	1	1	1	1	5	5	5	5	1	0	14	3	0	3	1	3	1	1
1	1	1	4	4	5			4	5	5	5	1	1	1	1	3	5	3	4	1	0	10	10	5	5	5	4	2	2
2	1	2	2	5	3	4	5	3	2	5	5	1	1	1	1	1	3	1	3	1	0	8	3	0	1	0	1	1	1
1	2	2	2	5	4	4	4	3	5	5	5	1	1	1	1	1	5	1	5	1	0	9	5	3	2	5	6	4	4
2	2	1	4	4	4	3	2	4	4	4	4	3	3	4	2	2	4	3	4	1	1	15	8	8	5	6	5	3	3
2	1	1	4	4	4	4	4	4	5	4	4	1	1	1	2	2	3	3	4	1	0	14	3	5	5	3	4	1	2
1	1	1				5	5	3	5		5	1	1	1	1	3	5	3	5	1	1	8	1	0	2	3	0	1	1
1	1	2	3	3	5	4	3	5	5	5	5	3	1	1	1	4	5	5	5	1	0	17	9	5	11	4	9	3	3
1	1	1	5	4	4	3	3	5	5	3	3	4	1	1	1	1	5	5	5	1	0	11	9	5	8	6	6	4	2
1	2	1	2	4	5	3	4	5	5	3	3	3	1	1	2	3	4	3	2	1	0	2	7	3	4	3	5	4	3
3	1	1	3	3	3	3	3	3	3	3	3	3	1	1	1	1	3	1	3	1	0	2	3	4	4	2	5	2	1
1	1	2	4	4	5	3	3	4	3	5	4	1	1		1		4	3	4	1	0	6	8	3	6	3	1	2	2
6	1	2	4	5	4	4	4	4	5	5	5	1	1	1	1	3	5	3	5	1	0	12	5	0	2	1	2	1	2
3	1	1	1	5	1	4	4	3	1	5	5	1	1	1	1	1	5	1	5	1	1	0	2	0	1	0	0	1	1
2	1	1	1	3	2	4	4	5	4	5	5	1	1	1	1	3	4	3	4	1	0	7	1	1	1	5	3	1	1
1	1	1	4	5	5			5	5	5	4	4	5	3	3	3	5	3	4	1	0	15	3	5	6	6	3	2	4
5	2	2	4	3	5	3	3	5	5	4	2	4	5	3	5	1	1	1	1	1	0	9	6	11	9	10	11	3	5
3	2	1	5	3	3	3	3	4	5	5	5	1	1	1	1	1	5	5	5	1	0	12	5	0	0	0	2	2	2
5	1	2	3	5	3	4	4	5	5	5	5	1	1	2	1	3	5	3	5	1	1	14	8	6	1	4	6	3	3
6	1	2	4	1	3	4	4	4	5	5	5	1	1	1	1	1	5	5	5	2	1	11	1	0	0	3	3	2	3
3	1	1	4	4	4	4	3	3	5	5	5	1	1	1	1	1	5	3	5	1	0	6	4	1	1	0	0	1	1
1	1	1	4	4	4	3	3	1	3	3	3	1	1	1	1	1	1				0	17	2	3	0	11	0	1	1
1	1	2	4	3	1	5	5	5	5	5	5	1	1	1	1	1	5	3	5	2	1	5	1	3	3	0	0	1	1
1	2	2	1	5	4	3	3	3	3	4	4	3	3	3	3	3	3	3	3	1	0	10	8	5	4	4	8	2	3
1	1	1	5	2	5	3	3	4	3	5	5	1	1	1	1	3	5	1	4	1	0	21	5	7	6	6	8	2	3
1	1	2	1	4	2	4	4	2	4	5	5	1	1	1	1	3	5	3	4	1	1	1	2	2	2	2	2	1	1
2	1	1	5	4	5	3	4	4	3	5	5	1	1	1	1	3	5	3	5	1	0	0	6	3	3	1	2	1	1
1	1	2	2	5	3	4	4	4	5	5	5	3	3	3	3	3	3	3	4	1	0	8	6	5	3	5	2	2	2
2	2	1	3	5	4	4	4	5	5	5	5	1	3	1	1	5	5	5	4	1	0	10	10	6	4	8	5	2	1
3	1	1	5	3	5	3	4	4	5	5	5	1	1	2	1	3	5	4	5	1	0	15	9	6	2	4	3	2	1
2	2	2	4	2	5	4	4	5	4	5	5	1	1	1	1	1	5	5	5	1	1	5	5	4	1	1	2	3	2
3	2	1	1	3	4	4	3	4	4	5	5	3	4	3	3	3	4	5	5	1	0	25	6	9	11	10	7	3	4
1	2	1	4	3	5	3	3	4	4	4	4	2	2	2	1	1	4	1	5	1	0	10	2	1	0	2	1	1	2
3	1	1	3	4	2	3	4	4	4	5	5	1	1	1	1	1	5	2	5	1	1	12	1	0	0	0	2	1	1
6	2	2	4	3	5	4	4	4	5	4	4	1	1	1	1	1	4	1	3	1	0	2	7	3	2	1	4	1	2
3	2	1	4	3	4	2	3	2	3	5	4	1	2	2	1	3	4	3	5	1	1	17	10	9	6	6	8	2	1
2	1	2	1	4	4	4	4	3	3	3	3	3	3	4	3	3	4	3	4	1	0	0	7	6	5	4	6	2	1
1	1	1			4	3	3	5	5	3	3	2	3	5	3	3	3	1	3	1	0	15	13	10	5	9	8	4	5
2	1	1	3	4	4	4	4	4	5	5	5	1	1	1	1	3	4	3	3	1	0	16	8	3	1	1	7	2	2
3	1	2	4	4	5	3	4	5	5	3	2	4	2	4	1	1	4	1	2	1	0	16	8	3	2	3	3	2	1
2	2	1	2	4	3	4	4	5	5	5	5	2	2	1	1	1	3	3	3	1	0	14	7	8	4	6	6	2	2
2	1	2	1	3	3	4	4	4	5	5	5	1	1	1	1	3	5	5	5	1	1	9	5	3	1	0	1	1	2
3	2	2	5	4	5	4	3	4	4	3	3	5	5	1	5	1	1	1	1	1	0	2	12	11	8	4	7	4	5
3	1	2	3	4	1	4	4	4	4	5	5	1	2	2	1	1	3	3	3	1	1	16	5	8	8	3	7	1	1
5	1	2	5	2	5	5	5		5	5	5	1	1	1	1	1	5	5	5	1	0	11	2	4	2	1	5	4	3
2	2	1	4	1	4	5	4	5	5	5	5	1	1	1	2	5	5	4	5	1	1	24	5	7	2	1	8	3	3
5	1	2	5		5	4	4	1	5	5	5	5	1	1		1	5		5	1	0	4	3	0	4	8	5	2	2
1	2	2	4	3	4	4	3	4	5	5	5	1	1	1	1	1	4	1	4	1	1	7	8	6	5	3	5	3	5
5	1	1	1	5	4	3	4	4	5	4	4	1	1	1	1	1	5	1	5	1	0	6	5	2	5	2	3	1	1
1	1	1	5	1	5	4	3	4	2	3	4	1	1	1	2	1	4	1	2	1	0	1	3	4	4	1	2	1	3
2	2	1	3	3	4	3	4	4	4	5	5	4	3	1	4	2	5	2	5	1	0	13	7	6	7	7	7	2	2
2	1	1	1	5	2	3	4	4	2	2	4	1	1	1	1	5	5	5	5	1	0	2	0	1	2	0	0	2	2
3	2	1	2	3	1	4	4	5	4	5	5	1	1	1	1	3	4	1	3	1	0	8	5	4	3	4	1	1	1
1	42	1	1	5	3	3	3	5	5	3	3	1	1	1	1	3	5	3	5	1	0	6	5	4	3	3	1	2	1
2	2	1	4	3	5	3	3	5	5	4	4	3	4	4	5	1	3	1	1	1	0	9	6	2	4	1	3	3	3
3	1	1	4	3	5	4	3	3	4	5	5	1	1	1	1	1	4	2	4	1	0	3	0	2	0	0	1	1	1
1	42	1	3	2	1	4	4	3	4	2	1	3	3	3	3	3	3	3	3	1	0	16	5	5	5	5	5	1	1
2	2	1	2	3	2	4	4	3	3	5	5	4	2	2	2	3	3	3	4	1	0	8	3	4	4	2	2	1	1
3	2	2	1	5	2	3	4	2	4	5	5	1	1	1	4	4	4	2	3	1	1	14	8	3	4	7	9	2	3
1	1	2	1	4	2	3	3	2	5	4	4	1	1	1	1	5	5	5	5	1	0	10	5	1	0	2	1	1	1
1	2	1	4	3	4	4	4	4	5	5	5	5	1	1	1	1	5	5	5	1	1	8	3	2	0	0	4	1	1
1	1	2	4	5	5	1	1	5	5	4	4	1	1	1	1	5	5	5	5	1	0	7	8	5	2	7	7	2	2
5	1	1	4	5	2	3	3	2	4	5	2	2	1	1	1	4	5	2	5	1	1	14	8	4	2	3	5	2	2
2	2	1	4	2	4	3	3	1	4	5	5	1	1	1	1	3	5	5	5	1	1	15	7	3	2	1	4	2	2
1	1	1	3	2	5	4	4	2	2	5	5	1	1	1	1	4	5	3	4	1	0	16	9	5	2	7	6	2	3
3	1	1	2	4	2	3	4	3	4	5	5	1	1	1	1	1	5	1	4	1	1	12	7	2	1	1	3	1	2
2	2	2	4	4	5	3	4	4	5	5	5	1	1	1	1	3	5	3	4	1	1	13	9	8	7	3	5	2	3
1	1	1	2	5	4	3	3			3	4	4	1	1	1	1	5	1	4	1	0	11	6	1	0	2	0	2	3
2	2	1	4	3	5	3	3	5	5	4	5	1	1	2	1	1	4	1	4	1	0	17	9	5	1	1	5	3	3
1	1	1	2	3	5	4	4	5	4	4	4	1	1	1	1	3	5	3	4	1	0	7	1	0	3	2	3	1	1
1	2	1	3	5	5	4	4	5	5	3	3	1	5	5	5	1	1	1	1	1	0	8	6	1	0	1	3	3	2
1	1	2	3	5	4	4	5	4	4	5	5	1	1	1	1	1	3	1	4	1	0	2	7	7	3	0	4	3	4
3	2	2	4	5	5	4	4	5	4	5	5	1	1	1	1	1	3	1	3	1	0	5	3	3	3	0	2	1	1
2	2	1	2	3	2	5	4	3	3	5	5	1	1	1	1	1	3	1	3	1	0	5	1	2	1	0	4	1	1
6	1	1	5	1	5	3	3	5	5	5	4		1	1	1	5	5	5	5	2	1	20	14	11	5	8	12	4	5
5	1	1	2	5	2	3	4			3	3	3	3	3	3	3	3	2	2	1	0	5	4	6	4	8	4	2	2
1	1	1	5	4	5	3	4	5	5	5	4	4	2	3	5	1	4	2	1	1	0	6	2	5	1	7	9	2	2
1	2	1	4	3	5	3	3	5	5	5	5	1	1	1	1	3	5	3	5	1	1	21	13	11	2	6	11	4	3
1	1	1	5	4	5	3	4	4	4	5	5	1	1	2		3	5	3	5	1	0	1	4	1	4	3	3	2	3
1	1	1	3	5	4	3	3	4	4	5	5	3	1	1	1	1	5	1	4	1	0	13	0	2	0	1	3	2	2
1	2	1	4	4	4	4	2	5	5	5	5	1	1	1	1	1	5	4	5	1	1	10	4	5	1	0	4	2	2
1	2	1	5	4	5	3	4	5	5	5	5	1	1	1	1	1	5	3	3	1	0	9	11	10	4	10	10	4	5
5	1	2	5	3	5	2	3	5	5	2	2	4	3	1	3	1	3		3	1	0	7	0	5	1	2	1	1	1
1	1	2	3	3	3	4	4	4	4	5	5	1	1	1	1	1	3	1	3	1	1	2	4	1	2	1	2	2	1
1	2	1	4	5	5	4	4	4	4	5	5	1	1	1	1	4	5	5	5	1	0	18	8	4	0	5	4	4	5
1	1	1	2	2	4	5	4	5	5		4	1	1	1	1	1	5	1	5	1	1	6	1	0	1	0	0	1	1
1	2	2	3	4	4	4	4	4	4	5	5	2	2	2	2	3	4	4	5	1	0	17	4	5	3	2	3	2	3
1	2	1	4	5	5	4	4	2	4	5	5	1	1	1	1	1	5	1	5	1	0	10	6	2	1	6	4	1	1
3	2	1	2	3	5	4	4	5	5	5	5	1	1	1	1	4	4	3	4	1	1	1	5	6	4	5	4	2	1
2	1	1	4	4	5	3	4	5	5	5	5	1	1	1	1	3	5	2	4	1	1	12	12	10	6	8	10	3	4
2	2	2	4	3	5	3	4	4	5	5	5	1	2	1	1	1	1	2	4	1	0	12	9	7	2	4	4	3	2
1	2	1	5	4	5			3	5	5	5	3	1	1	1	1	4	1	3	1	0	4	6	6	1	4	7	3	2
2	2	2	5	5	5	4	3	5	5	5	4	1	1	1	1	1	4	1	3	1	0	1	9	5	2	6	8	2	2
1	1	2	5	1	5	1	3	4	5	5	5	1	1	1	1	1	3	3	3	1	0	6	9	13	2	8	6	3	5
6	1	1	5	4	5	5	4	5	5	5	5	1	1	1	1	1	5	4	5	1	1	16	11	4	4	0	9	2	2
1	1	1	5	4	5	4	5	4	5	1	3	1	1	1	1	3	4	1	2	1	0	12	8	4	4	7	4	3	2
1	2	2	4	5	4	5	5	5	5	5	5	3	1	1	1	1	5	3	5	1	0	13	3	4	6	5	6	1	3
1	2	1	5	5	5	3	4		5	5	5	5	1	1	1	4	5	3	5	1	0	16	13	14	7	2	11	4	5
1	1	2	5	3	4	3	3	5	5	5	5	1	1	1	1	1	5	1	3	1	0	8	6	8	6	3	4	2	1
1	1	2	4	2	4	4	4	3	5	5	5	1	1	1	1	1	5	1	5	1	0	6	5	1	4	1	2	1	1
1	2	1	4	4	5	3	4	5	5	5	5	1	1	2	1	4	5	3	5	1	1	21	11	9	4	6	8	4	4
1	1	1	5	5	5	3	2	5	5	4	4	3	3	3	5	3	3	3	4	1	0	13	1	6	3	0	0	3	3
3	1	2	2	2	4	3	4	4	4	5	5	1	1	1	1	1	3	4	3	1	0	0	6	4	4	0	5	2	2
1	2	2	4	4	5	5	4	5	5	5	4	1	1	1	1	1	4	1	5	1	0	13	7	2	5	2	6	2	2
1	2	2	4	4	4	5	4	4	5	5	5	1	1	1	1	1	5	3	4	1	0	6	6	3	7	4	1	3	2
1	2	2	5	2	5	2	3	5	5	4	5	1	1	1	1	1	4	1	5	1	0	11	9	5	5	2	6	3	2
1	1	2	4	3	5	2	3	4	3	5	5	1	1	1	1	3	5	3	5	1	1	20	6	2	3	4	7	2	2
1	1	1	4	2	4	4	3	5	5	4	4	3	1	1	1	3	4	3	5	1	0	11	8	5	4	3	2	3	3
1	1	1	1	5	3	4	5	1	5		5	1	1	1	1	1	5	3	5	1	0	4	3	2	2	4	1	1	1
3	1	1	1	3	4	4	3	5	5	5	5	1	1	1	1	3	5	3	5	1	0	15	3	2	7	3	0	1	2
2	2	1	4	3	4	4	4	4	5	5	5	1	1	1	1	1	1	1	4	1	0	7	6	2	2	3	6	1	2
1	1	1	1	1	1	1	1	3	4	2	2	3	4	3	3	3	3	3	4	1	0	4	8	10	9	10	9	2	3
1	2	1	5	2	5	4	3	5	5	5	5	3	1	3	1	1	1	1	3	1	0	11	5	4	2	0	4	3	3
3	2	2	3	5	5	4	4	4	5	5	5	4	1	1	1	3	5	3	4	1	0	8	2	0	2	0	2	2	1
1	1	1	4	3	3	4	3		4	5	5	1	1	1	1	3	4	3	3	1	1	8	7	6	3	5	5	2	2
1	1	1	4	5	4	3	3	3	4	4	4	3	2	1	1	1	3	1	4	1	0	9	2	1	0	1	2	1	1
3	1	2	2	3	4	4	3	5	4	5	4	1	1	1	1	4	5	4	4	1	1	12	3	1	4	3	2	2	1
2	2	1	4	4	5	3	4	5	5	5	5	2	2	2	2	2	5	2	4	2		18	10	7	5	10	15	4	5
1	2	1	5	4	5	2	3	5	5	5	4	1	1	1	1	1	4	1	5	1	1	6	10	7	4	2	9	4	4
1	1	2	4	4	5	3	2	3	4	5	5	1	1	1	1	3	5	1	4	1	0	10	10	6	5	4	7	2	2
1	1	1	4	5	5	3	4	4	4	4	4	3	1	1	1	1	4	1	4	1	0	9	2	0	0	0	1	1	1
1	1	1	3	5	4	3	2	3	3	3	3	4	1	1	2	1	3	1	3	1	0	7	2	1	0	2	1	2	2
1	1	1	2	3	5	3	5	4	5	5	5	1	1	1	1	1	5	1	5	1	0	8	6	1	5	9	1	1	1
1	1	1	4	4	3	4	4	4	5	5	5	3	1	1	1	4	4	2	5	1	1	1	4	0	2	2	3	1	1
1	2	1		2	5	4	5	4	5	5	5	1	1	1	1	3	5	3	4	1	1	16	8	3	6	5	10	1	2
3	1	2	5	4	5	4	4	3	3	5	5	1	1	1	1	1	5	3	3	1	0	4	8	2	3	2	5	1	1
1	2	1	4	5	5	5	4		5	5	5	1	3	1	2	1	1	1	4	1	0	6	13	7	4	4	11	3	4
2	1	2	3	2	5	4	4	5	4	4	2	1	1	1	1	1	5	3	4	1	1	17	13	10	2	1	9	4	4
3	2	2	4	5	3	5	4	4	5	2	2	4	2	2	4	1	1	1	1	1	0	2	5	2	1	0	2	2	1
1	1	2	1	5	1	5	5	1	1	3	5	5							5	1	0	0	3	2	0	7	2	1	2
1	1	2	4	4	5	3	3	5	5	3	3	3	4	4	1	3	3	2	2	1	0	13	9	6	5	4	7	3	3
1	1	1	4	4	5	3	3	4	5	5	5	1	1	1	1	1	5	1	5	1	0	2	9	5	1	2	2	1	2
6	1	2	4	5	5	2	3	3	3	5	5	5	4	3	5	3	5	3	4	1	1	25	10	8	0	11	3	3	4
3	1	1	4	4	5	2	4	4	5	5	5	1	1	1	1	1	5	3	5	1	0	10	7	5	2	1	6	4	4
2	2	2	4	2	5	4	5	5	5	5	5	5	1	1	1	1	4	3	5	1	0	16	12	11	9	2	9	4	5
2	1	1	4	3	1	3	4	4	4	5	5	1	1	4	1	3	5	3	4	1	0	8	5	4	1	7	3	2	2
3	1	2	5	5	4	4	3	4	5	5	5	4	5	2	5	1	1	1		1	0	4	7	6	8	9	8	1	2
1	2	1	5	4	5	4	4	3	4	5	5	1	1	2	1	1	2	2	3	1	0	10	8	8	9	5	6	3	3
1	1	2	5	4	5	3	2	5	5		5	1	1	1	1	3	5	3	5	1	1	20	7	1	0	0	15	4	2
1	2	2	4	4	3	4	4	5	5	5	4	3	3	3	4	3	3	3	3	1	0	9	8	8	9	1	5	4	4
2	1	1	4	4	2	3	2	3	4	5	5	2	1	1	1	1	4	1	4	1	1	17	5	2	1	2	2	2	2
3	1	1	3	5	3	4	3	4	4	5	5	2	1	1	1	1	5	3	5	1	0	13	2	0	0	0	1	1	1
3	2	1	4	5	5	4	4	4	5	5	3	1	1	1	1	1	4	3	5	1	1	6	6	6	10	6	8	2	1
3	1	2	2	5	4	5	4	5	5	5	5	1	1	1	1	3	4	3	4	1	1	11	9	4	2	7	6	3	3
6	1	1	2	5	4	4	5	5	5	5	5	1	1	1	1	3	5	3	5	1	0	8	5	6	1	1	4	3	3
1	2	1	1	5	1	4	3	4	5	5	5	1	1	1	1	1	1	1	1	1	0	3	2	3	4	5	1	1	1
2	2	2	4	4	5	3	3	4	4	5	4	1	1	1	1	3	4	3	4	1	0	13	6	2	0	0	3	2	2
1	1	1	3	4	4	4	4	5	4	5	5	1	1	2	1	5	5	4	5	1	0	4	5	6	4	6	3	2	2
1	2	2	2	5	4	4	3	4	4	5	5	1	1	1	1	1	5	1	5	1	0	12	1	5	4	2	3	1	2
1	1	1	3	5	3	4	4	3	4	5	5	1	1	1	1	1	5	1	5	1	0	0	1	2	0	1	3	1	2
1	1	2	2	3	1	4	3	3	4	4	5	3	3	1	1	1	4	1	3	1	0	15	7	3	4	3	5	2	2
1	1	2	3	4	4	4	2	4	4	5	5	3	1	3	1	2	5	2	4	1	0	10	9	5	4	1	5	2	2
3	2	2	3	4	5	4	3	4	5	5	5	1	1	1	1	3	5	3	5	1	1	20	10	1	1	1	4	2	2
1	1	1	4	4	5	4	3	5	5	5	5	5	1	1	1	3	5	3	5	1	1	7	10	6	4	2	8	4	4
2	1	2	3	2	4	4	4	4	4	4	4	3	3	3	3	1	2	2	3	1	0	11	6	5	7	7	9	2	2
2	2	1	3	4	4	4	4	4	3	5	4	2	1	1	3	3	5	3	5	1	0	13	7	7	8	3	6	2	3
2	1	1	1	4	2	3	3	3	4	5	5	1	1	1	3	2	4	3	4	1	1	18	9	5	2	1	4	2	3
6	1	1	4	3	3	3	3	3	3	4	3	5	4	2	1	1	5	3	5	2	0	21	9	8	7	9	8	2	4
2	1	1	5	4	5	3	3	4	4	4	4	1	1	1	1	2	5	2	4	2	1	16	6	5	6	4	6	2	2
1	2	1	4	3	4	3	3	5	4	4	5	3	3	3	3	3	3	3	4	1	0	5	13	7	9	10	14	4	5
1	1	2	3	5	4	4	5	5	4	5	5	1	3	1	1	3	4	3	4	1	0	6	8	4	4	2	6	2	3
5	2	1	1	4	3	4	5	5	5	5	5	4	2	2	3	2	4	3	4	1	0	2	8	5	4	3	1	2	1
1	1	2	1	3	5	5	5	1	5	5	5	1	1	1	1	1	1	1	1	1	0	9	3	0	1	0	0	2	2
3	1	2	2	5	3	3	4	5	5	4	4	1	1	1	2	1	3	1	3	1	0	1	4	1	1	4	2	1	2
2	2	1	4	4	4	3	4	4	5	5	4	3	1	1	1	2	4	3	3	1	0	2	5	5	2	2	4	1	1
1	1	1	4	3	4	4	3	4	4	4	4	3	2	1	1	1	4	1	4	1	0	4	1	0	0	2	1	1	1
1	1	1	4	5	4	3	3	4	4	4	4	2	2	1	1	1	4	1	3	1	1	10	2	0	0	0	2	1	1
2	2	2	4	4	5	3	4	3	4	4	4	1	1	1	1	3	3	3	5	1	1	18	9	6	8	1	7	3	4
1	1	2	3	2	4	3	3	4	2	3	2	1	1	1	1	1	4	1	4	1	0	7	1	6	0	3	2	2	2
5	2	1	3	3	4	2	3	3	4	5	5	1	1	1	1	1	4	1	4	1	0	3	11	7	6	2	4	2	2
1	2	1	2	4	5	3	2	4	5	5	4	5	3	2	5	1	2	1	2	1	0	11	12	10	6	9	7	2	2
1	1	1	5	1	3	3	3	3	2	3	1	2	2	2	3	1	2	2	1	1	0	9	5	11	7	9	7	1	3
1	1	1	4	5	5	4	4	5	5	5	5	1	1	1	1	1	5	1	5	1	0	0	8	4	7	5	3	2	2
2	2	1	2	4	3	4	4	3	3	5	4	1	2	2	2	2	4	4	5	1	1	9	3	1	3	3	2	2	1
3	1	2	3	5	3	4	4	5	4	5	5	1	2	2	1	3	5	3	5	1	0	12	5	1	0	3	2	2	1
1	2	1	2	5	5	4	4	5	5	5	5	2	1	1	1	1	3	1	3	1	0	7	7	2	1	1	3	1	2
3	1	1	5	4	5	4	4	5	5	5	5	2	1	1	1	2	5	3	5	1	0	11	4	1	4	0	3	2	2
1	1	1	4	5	1	3	3	5	4	5	4	1	1	4	1	3	5	3	4	1	1	13	9	6	1	5	9	3	3
6	1	1	4	3	5	4	4	5	4	5	4		1	1	1	3	4	3	4	1	0	12	5	5	3	2	3	1	1
5	1	1	4	4	5	3	4	4	4	3	3	1	3	1	1	3	2	2	4	1	0	12	6	3	3	1	2	2	2
1	2	2	3	4	4	4	4	4	4	5	5	1	2	1	1	2	3	2	4	1	1	15	3	1	1	0	0	2	1
3	1	2	4	5	5	3	5	5	4	5	5	1	1	1	1	3	5	4	5	1	0	17	10	10	6	7	11	3	3
1	1	1	4	4	4	1	3	4	4	5	5	1	1	1	1	1	4	1	4	1	0	2	6	5	4	3	2	2	4
1	1	2	5	3	5	4	4	4	3	5	4	5	5	1	1	1	5	1	5	1	1	18	1	1	2	0	0	1	1
1	2	1	5	5	5	5	5	5	5	5	5	1	1	1	1	5	5	5	5	1	0	0	6	6	0	8	9	4	5
1	2	2	4	5	5	3	4	4	4	4	4	3	3	3	3	3	4	3	4	1	0	13	9	6	8	6	9	3	2
1	1	2	4	2	4	4	4	4	4	5	5	3	4	3	1	3	4	3	4	1	0	8	7	3	3	3	5	2	2
5	1	2	4	3	5	4	4	4	3	4	4	3	1	1	1	1	4	3	4	1	0	16	3	2	3	4	5	2	1
3	2	1	4	3	3	5	4	4	5	5	5	2	1	1	1	3	5	3	5	1	0	10	7	6	3	0	4	4	2
1	1	1	4	5	5	4	4	5	5	5	5	1	1	1	1	3	5	3	5	1	1	23	8	1	1	1	1	2	1
5	1	2	4	5	5	4	4	4	5	5	5	1	1	1	1	1	5	3	5	1	1	9	8	0	1	1	1	2	1
1	2	1	4	4	4	3	3	4	3	5	5	2	1	1	1	1	4	1	4	1	0	13	0	0	0	3	4	1	1
2	2	1	5	3	4	4	4	5	5	5	5	1	1	1	1	4	5	4	5	2	1	12	4	1	0	0	0	2	2
3	1	2	4	2	4	4	4	5	5	4	4	1	1	1	1	3	5	3	4	1	0	15	6	2	4	1	2	2	1
3	1	1	3	4	4	3	3	4	4	5	5	2	1	1	1	1	5	1	4	1	0	7	4	0	0	0	1	1	2
5	1	2	3	3	3	3	3	2	3	3	3	3	3	3	3	3	3	3	3	1	1	16	9	9	8	7	6	3	2
2	1	2	3	4	4	4	5	2	4	5	4	3	1	1	1	1	1	1	3	1	0	4	1	0	0	0	2	1	1
6	1	2	4	4	5	4	4	4	5	5	5	1	1	1	2	1	5	1	5	1	1	15	2	2	5	4	3	2	2
6	1	2	4	3	4	4	4	5	5	5	5	1	2	1	2	4	4	4	5	1	1	13	3	3	1	3	3	1	1
1	2	1	3	2	3	2	3	4	5	5	5	3	3	3	1	3	3	3	3	1	1	6	5	4	3	3	8	4	4
1	2	1	4	4	5	4	2	4	5	4	5	3	1	3	1	3	5	3	5	1	0	20	11	5	2	3	6	4	5
2	2	2	2	4	1	4	4	4	4	4	4	1	1	1	1	1	5	4	4	1	0	6	4	2	5	4	5	3	3
3	2	1	3	5	4	4	3	4	4	4	5	1	1	1	1	1	4	3	4	1	0	8	8	6	4	8	8	3	4
1	1	2	4	5	5	1	1	5	5	5	5	1	1	1	1	4	5	4	4	1	1	17	11	6	3	3	8	4	4
6	1	2	4	4	5	4	2	3	3	5	4	3	1	1	1	3	5	3	3	1	0	4	7	3	2	0	3	1	2
2	2	1	4	4	5	4	4	5	4	5	5	2	1	1	1	1	4	1	4	1	1	11	2	2	0	0	3	1	1
3	1	2	4	3	5	4	3	3	3	4	4	2	1	1	1	1	4	1	4	1	0	7	1	0	1	1	2	1	1
3	1	1	5	3	5	3	2	3	4	4	4	3	1	1	1	1	3	1	3	1	0	2	7	3	3	3	3	2	2
6	1	1	5	3	5	4	4	5	5	4	4	4	4	1	5	1	1	1	1	1	0	4	2	2	4	6	6	1	1
1	1	2	4	4	5	3	2	3	4	5	5	1	1	1	1	4	4	4	4	1	0	9	6	3	3	5	3	2	1
5	1	2	2	5	4	3	4	4	4	4	4	5	5	5	5	1	1	1	1	1	0	0	6	4	6	11	7	1	1
2	1	1	3	2	2	5	4	2	4	4	4	1	1	1	1	4	4	3	5	1	0	5	1	3	1	0	1	1	1
1	1	1	3	3	2	2	3	5	5	3	4	3	2	2	3	1	2	2	3	1	0	4	4	4	2	11	4	1	2
3	2	2	2	1	2	4	4	3	4	5	5	1	1	1	1	1	5	3	3	1	0	11	4	2	4	3	3	2	2
1	1	2	4	4	4	2	3	4	4	5	3	3	1	1	2	1	3	2	3	1	0	8	8	5	6	4	2	2	2
6	1	1	4	5	4	4	4	5	4	5	5	1	1	1	1	3	5	3	5	1	0	0	1	0	2	0	0	1	1
3	1	1	4	4	5	3	4	5	5	3	3	5	1	1	5	1	1	1	1	1	0	7	4	4	3	10	5	1	1
1	1	1	5	4	5	4	5	2	1	4	3	1	1	1	2	1	2	1	1	1	0	7	10	11	10	1	6	2	2
3	1	2	4	3	5	3	4	2	2	5	5	3	1	1	1	3	4	4	5	1	0	6	1	0	1	2	2	1	1
3	1	1	2	4	5	4	4	4	4	1	1	1	1	1	5	1	1	1	1	1	0	0	6	6	2	10	5	1	1
2	1	1	4	4	5	4	4	4	4	5	5	1	1	1	1	2	4	2	4	1	0	6	7	2	4	0	2	2	1
1	1	1	2	3	4	3	4	2	3	5	4	1	1	1	1	3	3	1	4	1	0	6	5	1	3	8	3	1	2
1	2	1	4	3	5	4	4	4	4	5	5	1	1	1	1	3	4	2	5	1	0	0	5	2	1	1	3	3	2
1	1	1	3	3	3	3	3	5	5	5	5	3	3	3	5	1	3	1	1	1	0	3	10	9	7	6	8	3	4
1	1	1	4	5	2	4	4	2	5	1	1	5	1	5	5	1	1	1	1	1	0	1	4	4	2	1	4	2	2
1	2	1	3	3	4	4	4	4	3	5	5	1	1	1	1	1	1	1	5	1	0	5	4	5	4	0	2	3	1
2	2	2	4	5	5	3	3	5	5	4	4	1	1	1	1	1	5	1	4	1	0	15	5	0	0	0	0	3	1
2	2	1	4	4	4	5	5	3	4	5	5	1	1	1	1	5	5	5	5	1	1	11	5	3	1	2	7	2	3
3	1	2	3	5	4	4	4	2	4	5	5	1	1	2	2	3	4	3	4	1	1	19	6	6	5	1	6	2	1
1	1	1	1	5	5	4	4	4	4	5	5	4	1	1	1	4	5	3	5	1	0	10	2	0	0	1	0	1	1
1	1	1	4	4	5	3	4	3	3	4	4	3	1	1	1	1	3	1	3	1	0	8	2	2	1	2	2	1	1
3	1	2	4	3	4	4	4	3	3	5	5	1	1	1	1	1	5	1	4	1	1	17	3	1	1	1	2	2	2
1	1	1	4	4	4	4	4	3	4	4	4	3	3	1	3	1	3	1	3	1	0	10	5	1	1	1	1	1	1
2	1	1	4	4	5	3	3	3	3	5	5	1	1	1	1	1	5	2	4	1	1	16	6	0	0	1	3	1	2
2	2	1	4	4	4	4	3	4	4	5	5	2	1	1	1	1	4	2	4	1	0	12	2	2	1	1	2	1	1
1	2	1	2	5	3	3	2	3	4	5	5	4	1	1	2	1	3	1	3	1	1	7	10	4	2	5	10	2	2
1	1	1	4	4	5	3	3	4	4	4	4	3	2	1	2	1	4	1	3	1	0	9	7	3	2	5	5	2	2
2	1	1	4	4	5	5	5	4	4	3	3	3	2	4	2	3	4	3	4	1	1	20	6	5	6	1	6	1	2
1	1	1	3	3	4	2	3	5	4	3	3	1	1	1	1	3	4	3	4	1	0	12	8	5	3	10	6	2	2
6	1	1	4	3	5	2	3	4	4	4	2	3	3	3	3	3	4	3	4	1	1	16	9	8	6	9	8	4	3
5	1		2	1	5	4	4	4	4	3	2	1	1	1	2	1	5	2	4	1	0	4	1	2	1	2	0	1	1
2	1	1	2	3	5	3	4	2	3	2	3	3	4	4	2	4	5	4	4	1	0	21	6	5	3	4	4	3	2
1	2	2	5	3	5	5	5	4	4	5	5	1	1	1	1	5	5	5	5	1	0	4	5	1	0	3	1	1	1
1	1	2	1	4	5	5	4	5	5	5	2	1	1	1	1	1	1	1	4	1	0	0	2	1	7	2	2	2	2
3	1	1	4	4	4	4	3	5	4	5	5	1	1	1	1	3	5	3	5	1	0	15	6	5	2	6	6	3	3
3	1	1	4	4	4	3	3		5	4	4	5	1	1	1	5	5	5	5	2	1	24	8	6	6	4	7	2	3
2	1	1	4	4	5	5	4	2	2	4	4	2	1	1	1	1	4	3	5	1	1	13	7	4	3	0	4	2	2
1	1	1	2	4	4	3	2	5	2	5	4	1	1	1	3	3	3	2	4	1	0	6	3	3	1	4	3	1	1
3	1	2	4	5	5	3	3	5	5	5	4	4	1	4	1	3	5	4	5	1	0	13	10	12	8	12	7	3	3
2	1	1	4	4	5	4	3	4	3	4	4	3	1	1	1	1	4	1	4	1	0	11	5	2	2	3	1	1	2
2	1	1	3	4	4	4	3	3	3	5	5	1	1	1	1	1	4	1	4	1	1	17	3	2	0	1	2	1	2
2	1	1	3	5	5	3	3	5	5	5	5	1	2	1	1	3	5	3	5	1	1	16	8	6	2	5	7	3	4
5	1	2	4	4	3	4	4	4	2	4	3	3	3	1	1	3	5	3	5	1	0	1	1	1	6	3	6	1	2
1	1	2	1	5	3	3	4	3	5	4	5	1	1	1	1	1	5	4	5	1	0	1	1	1	6	1	2	2	2
1	1	1	3	4	4	4	3	3	4	4	4	2	1	1	1	1	4	1	4	1	0	12	4	2	6	4	2	1	1
1	2	2	4	4	5	3	3	5	5	5	4	1	1	1	1	1	5	4	5	1	0	24	8	6	2	8	7	2	3
2	1	1	3	4	4	4	3	3	4	4	4	2	1	2	1	1	4	2	4	1	1	16	2	1	2	1	1	1	1
1	1	2	3	3	4	3	3	3	4	4	3	1	1	4	1	1	5	3	4	1	0	11	4	1	2	0	4	2	1
3	1	1	4	4	5	4	4	5	5	5	5	1	1	1	1	1	4	1	4	1	1	11	5	2	1	1	5	1	1
1	2	2	4	3	4	3	3	5	4	5	5	1	1	1	1	1	5	1	5	1	1	21	8	8	3	3	7	4	5
1	1	2	4	3	4	4	3	3	4	4	4	2	1	1	1	1	4	1	4	1	1	15	5	4	3	2	4	1	1
2	2	1	4	4	5	4	4	4	5	5	5	3	1	3	1	1	1	1	5	1	0	8	6	2	4	5	3	1	2
1	1	1	3	4	5	5	4	3	4	4	4	1	1	1	1	5	5	5	5	1	0	6	4	2	4	4	4	1	2
3	2	1	1	2	4	4	4	5	4	5	5	1	1	1	1	1	5	3	4	1	1	20	4	1	5	4	2	2	2
2	1	1	4	4	5	3	3	4	4	4	4	2	1	1	1	1	4	1	4	1	1	14	4	1	0	1	1	2	2
2	1	1	5	3	4	4	5	5	5	5	5	3	1	1	1	3	4	3	4	1	0	16	6	4	3	5	4	1	1
2	2	2	2	4	3	4	3	4	4	5	5	1	1	1	1	3	4	1	5	1	0	13	6	5	1	3	3	1	2
3	1	2	4	5	5	4	4	4	4	5	5	1	1	1	1	3	5	3	5	1	1	15	5	3	4	2	7	1	1
1	2	1	3	4	4	3	3	4	5	5	5	1	1	1	3	1	2	1	3	1	0	5	5	4	4	2	3	2	1
1	1	1	2	5	4	4	3	5	5	3	3	5	3	1	3	3	3	1	2	1	0	0	2	1	0	0	1	1	1
1	1	1	3	5	1	5	5	4	5	2	3	3	1	1	2	1	4	1	4	1	0	4	5	3	7	6	4	1	1
1	1	1	4	4	5	3	3	4	4	4	4	3	2	1	2	1	3	1	3	1	0	9	4	5	2	4	3	2	2
3	1	1	3	4	4	4	3	4	3	5	5	1	1	1	1	1	5	1	4	1	0	12	4	2	0	0	2	1	1
2	1	1	2	5	1	5	3	3	2	5	5	1	1	2	1	3	3	3	5	1	0	10	2	0	0	1	2	1	1
3	1	2	4	5	5	4	4	4	4	5	5	1	1	1	1	1	5	1	4	1	1	14	9	5	1	3	6	3	2
1	2	1	1	5	3	3	4	4	5	5	5	1	1	1	1	3	5	5	5	1	0	3	7	6	2	3	8	3
1	1	2	2	3	2	3	1	2	4	5	5	1	1	1	1	1	5	1	5	1	1	13	2	0	1	0	0	2	1
1	1	1	1	3	4	3	3	5	5	2	2	4	1	1	4	3	5	3	5	1	0	5	3	4	0	0	3	2	2
3	1	1	2	5	4	4	4	4	4	4	4	1	1	1	4	4	4	3	4	1	0	12	4	3	2	0	1	2	2
3	1	1	5	2	5	4	4	5	4	5	5	1	1	3	1	4	5	3	5	1	1	14	5	5	6	5	4	3	2
2	2	1	4	5	2	4	3	3	4	5	5	5	1	1	1	1	1	1	1	1	0	2	3	0	0	0	2	1	3
5	1	1	1	4	3	3	4	2	4	4	4	2	2	1	3	1	2	1	2	1	0	4	4	6	8	12	10	2
3	1	1	2	4	1	4	3	5	5	5	4	1	1	1	1	1	5	3	5	1	1	9	1	0	0	2	1	2	1
3	1	1	4	4	5	4	3	5	5	5	5	1	1	1	1	1	5	4	5	1	1	6	2	0	0	1	1	2	2
5	1	2	4	4	5	4	4	5	5	5	5	1	1	1	1	1	5	1	1	1	0	1	6	6	9	4	8	3	3
1	2	1	3	3	3	4	1	4	4	1	3	3	3	3	3	3	3	3	3	1	0	0	0	1	6	2	2	2	2
3	1	2	3	4	5	4	5	5	5	5	5	1	1	1	1	1	5	3	4	1	1	8	8	8	3	3	7	2	2
3	2	1	4	4	5	4	4	4	5	5	5	1	1	2	1	1	5	4	5	1	0	12	6	4	4	3	3	2	2
1	1	1	4	3	4	3	3	4	4	4	4	4	1	1	3	1	2	1	3	1	0	7	4	4	4	3	1	2	2
1	1	1	3	4	5	4	3	3	3	4	4	2	1	1	1	1	4	1	4	1	0	14	3	0	1	1	2	1	1
3	1	1	4	4	5	4	3	4	3	5	5	1	1	2	1	2	5	1	4	1	1	19	5	1	0	1	2	1	1
1	1	2	4	4	5	3	3	4	4	3	3	4	1	1	4	1	2	1	2	1	0	10	6	3	1	4	1	2	2
1	1	1	2	5	4	3	3	4	3	5	5	4	1	1	1	4	5	4	5	1	0	8	2	3	1	0	2	1	1
1	1	1	4	3	5	3	3	4	4	4	4	4	1	1	3	1	2	1	2	1	0	8	4	3	2	3	1	1	1
1	1	1	4	4	4	3	3	4	4	4	4	3	1	1	1	1	2	1	3	1	0	9	4	4	3	2	1	1	1
3	2	1	4	4	4	4	4	3	4	4	4	3	1	1	1	1	4	1	3	1	0	18	6	2	0	2	2	2	2
1	1	1	3	5	4	3	3	4	4	4	4	3	2	1	2	1	3	1	3	1	0	10	4	2	1	1	1	1	1
1	1	1	4	3	5	3	4	5	5	5	5	5	2	1	4	1	3	3	5	1	0	14	6	2	0	3	4	2	1
5	1	1	2	4	5	4	3	2	2	5	5	1	1	1	1	5	5	5	5	1	0	1	6	1	2	1	0	1	1
1	1	1	4	4	5	3	3	4	5	5	5	5	1	4	3	4	5	4	5	1	0	13	3	2	4	5	6	2	2
3	1	1	4	5	5	3	4			4	3	4	3	1	3	3	3	1	2	1	0	11	4	4	4	5	4	2	3
3	1	2	2	5	5	3	3	4	5	4	4	3	4	4	5	2	2	1	2	1	0	15	10	3	8	6	8	2	1
1	1	1	3	5	4	5	4	5	4	5	5	2	2	2	4	1	2	1	3	1	0	5	8	8	3	7	11	2	3
2	2	1	2	3	1	4	4	5	5	3	5	4	1	1	1	1	3	1	5	1	0	2	6	2	1	6	7	2	2
1	1	1	4	5	5	4	4	4	3	1	1	4	3	3	3	3	3	1	1	1	0	16	10	10	10	8	10	1	2
1	1	1	3	4	4	4	3	4	3	4	4	4	3	1	3	1	3	1	2	1	0	11	5	2	3	3	2	1	2
2	2	1	3	5	5	3	3	4	5	5	5	1	1	1	1	4	4	4	3	1	0	3	10	5	4	7	5	4	3
3	2	1	1	5	4	4	3	5	5	5	5	1	1	1	2	1	1	1	3	1	0	1	7	2	4	10	7	3	2
3	1	1	4	4	5	4	4	3	3	4	4	2	1	1	1	1	4	1	4	1	0	10	3	3	1	1	2	1	1
2	2	1	3	4	4	4	3	3	4	5	5	1	2	2	1	2	4	2	4	1	0	12	6	6	5	2	5	1	2
1	1	1	3	4	4	3	3	4	4	4	4	3	1	1	2	1	3	1	3	1	0	13	5	4	3	4	3	1	2
2	1	2	4	4	4	4	3	4	4	4	4	3	2	1	1	1	4	1	3	1	0	17	5	2	0	1	2	1	2
1	1	1	5	5	5	3	1	4	5	5	4	4	1	1	4	1	4	1	4	1	0	16	4	7	4	4	6	3	1
1	1	1	4	5	1	4	4	5	5	5	5	1	1	1	2	1	4	3	5	1	0	5	5	7	0	2	5	1	2
1	2	1	1	3	3	2	5	4	3	5	5	1	1	1	1	1	5	1	5	1	0	12	6	2	4	3	5	1	2
1	1	1	4	2	5	3	2	4	4	5	5	1	1	1	1	2	4	1	4	1	1	7	6	8	4	3	9	1	2
2	2	1	3	5	5	2	4	4	5	5	5	1	1	1	1	1	5	3	4	1	0	8	7	3	1	4	4	2	2
5	1	1	4	5	5	3	5	5	5	5	5	1	1	1	1	1	5	4		1	0	14	11	5	8	4	2	3	2
3	2	2	1	4	2	3	3	4	5	4	4	1	1	1	1	1	5	2	4	1	0	18	5	1	1	2	2	2	2
6	1	2	3	5	4	4	4	2	2	5	5	2	1	1	1	1	4	1	5	1	0	2	1	1	4	1	0	1	1
3	1	1	3	5	1	3	3	2	5	5	5	1	1	1	1	1	5	1	5	1	0	9	9	8	5	4	1	2	1
2	2	1	3	4	4	4	4	5	4	5	5	1	1	4	1	4	5	4	5	1	0	19	4	2	2	4	1	2	2
1	1	1	4	3	5	4	4	4	4	5	5	2	1	1	3	1	3	3	4	1	0	21	5	1	6	1	4	2	3
2	1	2	4	3	5	5	3	5	4	5	5	1	1	1	1	3	5	3	4	1	1	19	12	8	3	1	9	2	3
2	1	2	5	5	5	4	4	5	5	2	2	1	1	1	1	1	1	1	1	1	0	0	4	4	1	5	3	1	1
2	1	1	1	5	4	3	3	3	5	5	5	3	3	3	3	3	3	3	3	1	0	9	7	7	4	4	5	3	2
1	1	1	1	5	2	3	3	5	5	5	4	4	4	2	4	1	5		4	1	1	13	7	6	7	8	10	3	3
3	2	2	4	5	5	3	4	5	5	5	5	1	1	1	1	3	5	3	5	1	0	19	5	4	4	4	3	3	2
5	1	1	1	1	2	3	1	1	1	4	4	1	1	1	1	1	4	1	1	1	1	4	5	3	1	1	2	2	3
2	2	1	4	4	5	4	5	5	5	5	5		1	1	1	3	4	3	5	1	1	17	3	3	0	1	7	2	2
2	1	1	2	5	4	3	1	5	5	5	5	1	1	1	1	3	5	3	5	1	1	8	6	8	2	3	8	3	2
5	1	2	5	4	5	3	3	5	4	5	5	3	2	1	3	3	5	3	4	1	0	12	6	5	3	6	8	3	2
3	1	1	4	5	3	4	4	5	5	5	4	4	1	1	3	3	4	1	3	1	0	2	1	1	0	2	0	1	1
1	2	1	4	1	5	4	4	4	5	4	4	1	5	5	5	1	3	3	3	1	0	13	8	3	2	0	6	1	1
3	1	2	4	2	4	3	4	5	5	5	5	1	1	1	1	1	5	3	4	1	0	9	10	5	8	3	7	3	4
1	1	1	5	4	5	4	3	2	4	5	5	1	1	1	1	3	4	3	4	1	0	10	5	9	3	7	11	2	3
1	1	1	5	4	5	3	1	3	4	5	5	2	1	1	1	3	4	3	5	1	0	16	5	9	3	7	11	2	3
1	1	1	1	3	1	4	4	5	5	5	5	5	1	1	1	1	1	1	4	1	0	1	0	3	0	3	0	1	1
2	2	1	4	3	1	4	4	4	4	5	5	2	2	2	2	2	4	4	4	1	0	10	5	0	0	0	2	1	2
3	1	2	4	3	4	4	5	5	5	5	5	1	1	2	1	2	3	2	4	1	0	13	2	1	2	1	1	2	1
6	1	1	4	5	5	4	3	4	4	5	5	5	1	1	1	3	5	3	5	1	0	8	4	2	2	2	3	4	4
2	2	2	4	3	5	4	4	4	3	5	5	1	1	1	1	1	3	1	5	1	0	10	7	3	2	3	4	2	2
1	1	1	4	5	3	4	4	4	4	3	2	3	1	1	5	1	5	3	5	1	0	5	6	3	1	7	2	2	3
3	1	1	4	5	5	4	4	5	5	5	5	1	1	1	1	3	5	3	5	1	1	17	7	1	8	0	2	2	2
3	1	1	4	3	3	4	3	4	4	5	5	1	1	1	1	3	5	3	5	2	1	19	1	3	10	0	3	1	2
2	1	1	4	3	5	3	2	4	5	5	5	1	1	1	1	1	3	1	4	1	0	12	7	5	0	2	2	3	2
1	1	2	3	4	4	4	4	4	4	4	4	1	1	1	1	3	5	3	4	1	1	9	6	3	5	1	5	2	3
1	1	1	4	1	5	3	3	5	5	5	5	1	1	1	1	5	4	4	3	1	1	16	8	6	3	6	9	4	5
1	2	2	5	3	5	3	3	5	4	5	5	1	1	1	1	3	4	3	4	1	1	10	2	4	5	6	2	1	2
1	2	1	3	4	5	2	2	5	4	5	5	1	1	1	1	1	3	3	3	1		10	11	6	4	4	12	4	3
2	2	2	4	3	2	4	4	4	4	5	5	1	1	1	1	3	5	4	4	2	1	16	3	2	2	0	2	1	1
1	2	1	4	3	4	2	3	3	3	5	4	5	1	1	1	1	3	1	4	1	0	3	9	6	4	2	10	3	4
1	2	2	1	5	2	4	4	4	4	5	5	1	1	1	1	3	4	3	5	1	0	0	7	0	2	4	5	1	1
1	2	1	5	3	5	3	2	5	5	4	4	1	1	4	1	2	5	3	4	1	0	10	6	4	9	3	9	2	3
2	2	1	2	4	5	2	4	5	5	5	5	4	2	4	1	1	5	5	5	1	1	12	5	0	4	0	0	1	1
1	2	1	2	4	5	3	4	4	5	5	5	1	2	1	1	1	3	3	1	1	0	12	11	7	8	6	9	3	3
2	1	1	3	4	3	3	4	5	5	4	4	2	1	1	1	3	4	3	4	1	1	3	6	3	1	3	1	4	2
1	1	1	5	4	5	3	3	2	2	5	5	1	1	1	1	2	5	3	5	1	0	21	7	4	2	1	2	2	2
1	1	1	3	4	4	3	3	3	3	4	4	2	1	1	1	1	4	1	3	1	1	17	6	2	0	2	2	1	2
1	1	1	4	3	5	3	3	4	4	4	4	4	3	1	4	1	2	1	3	1	0	8	3	3	0	2	1	1	1
1	2	1	2	4	2	4	4	3	3	5	5	1	3	1	3	1	3	3	3	1	0	13	3	4	3	7	6	2	3
3	1	1	3	4	4	4	4	4	3	4	4	2	1	2	1	1	4	2	4	1	1	21	4	1	0	1	2	1	1
2	1	2	3	5	3	4	3	4	4	4	4	2	1	1	1	1	4	1	4	1	0	13	3	3	1	1	2	1	1
6	2	2	1	4	3	4	4	5	5	5	5	1	1	4	1	4	5	4	5	1	0	4	4	1	4	2	2	1	1
2	1	2	1	3	3	4	4	3	5	5	5	1	1	1	1	1	5	1	5	1	0	2	4	1	1	3	3	2	2
2	1	2	4	4	5	3	3	4	3	5	5	2	1	1	1	2	4	2	4	1	1	16	5	2	0	1	2	2	2
2	2	1	4	4	5	4	3	4	4	4	4	3	1	1	1	1	4	1	3	1	0	12	4	3	5	2	1	1	1
1	1	2	4	5	4	3	1	5	5	5	4	5	4	1	1	1	4	1	4	1	1	11	5	3	4	7	9	3	3
1	2	2	4	4	4	3	3	4	5	4	3	2	2	3	3	3	4	3	4	1	0	25	12	8	3	6	11	4	5
2	1	2	3	5	5	3	3	5	5	4	4	1	1	1	1	1	3	1	4	1	0	11	3	4	4	5	1	3	2
5	1	1	3	3	3	3	3	3	3	5	5	3	3	3	3	3	3	5	3	1	0	16	8	8	9	10	8	2	3
3	1	2	3	4	4	3	4	4	3	5	5	2	2	1	1	1	4	1	3	1	0	13	4	4	3	1	2	1	1
6	1	1	1	4	4	4	4	4	5	4	5	3	2	2	1	3	4	3	4	1	0	7	1	0	0	0	0	1	1
2	1	1	4	4	5	3	3	4	4	4	4	2	1	1	1	1	4	1	3	1	1	19	6	2	4	3	2	1	2
3	1	1	2	4	3	3	4	3	3	4	4	2	1	2	1	3	4	2	4	1	0	14	5	1	0	1	3	1	1
3	1	1	4	5	5	3	4	4	5	5	5	1	1	1	1	2	4	4	5	1	1	9	8	2	2	0	5	3	1
3	2	1	2	4	2	4	4	3	3	5	5	1	1	1	1	3	5	5	5	1	0	4	7	3	0	2	5	2	3
3	1	1	4	4	1	3	3	4	4	5	5	3	2	2	2	3	4	4	5	1	0	4	4	1	0	0	1	2	1
2	2	2	2	5	2	4	4	4	4	4	5	2	3	2	2	2	5	4	4	1	0	8	7	2	4	5	5	2	1
3	1	1	2	5	5	5	4	3	4	5	5	1	1	1	1	1	5	4	5	1	1	24	5	2	1	6	4	1	1
1	1	2	1	4	5	3	3	4	4	3	4	3	4	2	1	1	3	3	3	2	1	5	3	5	0	9	3	2	3
3	1	1	4	5	3	4	3	4	5	4	5	5	1	1	1	5	5	5	5	1	1	12	4	1	2	3	1	2	2
6	1	2	4	3	5	3	3	4	5	3	3	2	1	1	1	1	3	1	1	1	0	2	5	3	3	2	2	3	3
6	1	1	2	5	4	2	4	4	5	5	5	1	1	2	1	3	4	4	4	1	0	14	8	5	2	3	2	3	3
1	1	2	4	5	5	5	4		5		4	4	1	1	1	3	4	3	4	1	0	11	3	2	0	2	4	1	2
3	1	1	3	4	5	4	3	4	4	4	4	2	2	2	2	3	4	3	4	1	0	18	5	5	6	5	4	2	2
2	2	2	4	1	5	3	3	4	5	5	5	2	1	1	1	1	4	1	5	1	0	16	6	3	2	3	2	2	3
2	1	1	2	3	2	4	4	4	5	5	5	1	1	1	1	1	1	1	2	1	0	4	3	4	4	1	3	1	1
1	1	2	2	4	3	4	4	4	4	5	5	1	1	1	1	5	5	5	5	2	1	24	7	1	1	1	1	2	1
2	1	1	4	4	5	3	3	4	4	4	4	3	2	1	2	1	3	1	3	1	0	12	6	3	5	5	3	2	2
2	1	1	3	4	4	3	4	4	4	5	5	2	2	1	1	1	4	2	4	1	0	14	3	1	0	1	2	1	1
2	2	2	4	4	5	3	3	3	3	4	4	2	1	1	1	2	4	1	3	1	0	12	4	1	1	2	2	1	1
1	1	1	3	3	3	3	3	3	3	3	3	2	2	3	3	3	4	5	3	1	0	16	10	10	9	8	8	2	3
1	1	2	3	5	5	3	4	5	5	5	4	3	3	3	4	2	3	3	2	1	0	20	11	7	11	5	11	3	2
1	1	1	5	2	5	4	2	5	5	4	5	3	5	4	4	2	4	2	5	1	0	27	10	8	7	7	14	3	4
1	1	2	2	2	2	3	3	2	2	4	4	2	2	2	2	2	4	3	4	2	1	17	5	6	1	8	3	2	2
3	1	2	4	3	3	4	4	4	5	5	1	5	4	1	5	1	1	1	1	1	0	0	0	0	0	0	2	1	1
3	2	1	2	5	1	4	5	5	4	5	4	1	1	4	1	4	4	4	4	1	0	16	7	3	3	1	4	2	2
1	1	1	1	5	2	4	3	4	4	4	4	3	3	1	1	1	3	3	4	1	0	0	6	2	5	2	7	1	1
6	1	1	1	1	1	4	4	4	4	5	5	3	1	1	1	1	1	1	1	1	0	0	0	0	1	0	0	1	1
5	1	1	4	5	5	3	3	5	5	4	2									1	0	15	8	3	4	4	10	3	4
1	2	1	4	4	5	4	3	5	5	4	4	5	1	1	5	1	1	1	1	1	0	1	5	3	5	5	3	3	4
2	1	1	3	2	4	3	3	4	4	5	5	1	1	1	1	1	5	1	5	1	0	10	9	6	2	2	5	3	2
2	1	1	4	5	5	3	4	3	3	4	4	2	1	2	1	1	4	1	3	1	0	16	5	1	2	1	2	1	2
1	1	1	4	4	5	3	3	4	4	4	4	3	2	1	2	1	3	1	3	1	0	12	3	2	1	1	2	1	1
2	1	2	3	4	4	4	3	3	4	4	4	3	2	1	2	1	3	1	3	1	0	14	4	1	3	2	2	1	2
1	1	1	4	3	5	3	4	4	4	4	4	4	3	1	3	1	2	1	2	1	0	9	4	4	2	2	1	1	1
3	1	2	3	5	5	4	4	5	5		4	1	1	1	1	3	5	3	5	1	0	7	7	3	2	6	5	4	5
2	1	1	3	4	5	4	4	5	5	5	5	3	2	3	3	3	4	3	4	1	0	15	7	7	5	9	6	3	3
1	1	2	5	4	5	5	5	5	5	3	4	1	1	1	1	3	5	5	5	2	1	12	9	3	2	0	1	3	4
2	1	1	4	4	5	3	3	5	5	4	4	1	1	1	1	1	1	1	5	1	0	20	10	6	3	7	8	4	5
1	2	1	4	4	3	5	5	4	5	5	5	3	1	3	1	5	3	3	4	1	0	17	12	11	10	7	10	4	4
3	2	2	4	4	4	4	4	4	4	5	5	1	1	1	1	1	3	1	4	1	0	6	5	5	3	2	4	2	3
6	2	1	1	4	5	4	4	3	3	5	5	5	1	4	2	4	5	5	5	1	0	12	8	5	1	2	2	2	1
3	1	1	3	4	4	3	3	5	5	5	5	2	1	1	1	1	1	1	1	1	0	16	5	4	5	4	6	1	1
2	2	1	5	3	5	3	3	4	3	5	5	1	1	1	1	1	1	1	1	1	0	9	9	5	3	1	4	2	2
2	2	1	4	3	5	4	4	5	5	4	4	2	1	1	1	2	4	3	5	1	1	17	6	8	6	9	5	2	1
5	1		1	1	3	3	3	3	3	2	3	1	2	1	1	2	4	3	4	1	0	5	1	2	3	1	0	1	1
1	1	1	4	3	4	4	3	5	4	5	5	1	1	4	1	3	5	1	4	1	1	12	8	2	3	1	1	2	2
1	1	1	4	4	5	4	4	4	4	4	4	1	1	1	1	1	4	1	4	1	1	3	5	6	4	2	4	4	4
1	1	2	3	3	2	3	3	3	3	5	5	1	1	1	1	1	5	3	5	1	0	10	9	2	1	4	6	2	2
1	1	1	4	4	4	3	3	4	4	4	4	4	3	1	2	1	3	1	3	1	0	12	5	2	0	2	1	1	2
1	1	1	4	3	5	4	3	3	3	4	4	3	1	1	1	1	4	1	3	1	0	16	3	2	0	1	2	1	1
3	1	1	1	3	1	4	4	4	4	4	5	1	3	1	1	1	5	3	4	1	0	8	6	1	0	1	3	1	1
1	1	2	4	5	3	4	3	5	5	4	4	4	3	1	2	1	3	3	2	1	0	3	8	6	2	2	8	3	4
1	1	1	1	3	3	3	3	4	5	4	4	4	1	1	1	1	3	1	2	1	0	3	5	6	2	4	5	2	2
3	1	1	4	3	5	4	4	4	4	4	4	2	1	1	1	1	4	1	3	1	1	18	5	4	1	1	2	1	2
1	1	2	4	3	4	4	4	4	5	4	4	5	3	1	5	1	2	1	1	1	0	10	3	4	2	2	6	1	1
3	1	2	3	4	4	4	3	3	3	4	4	2	1	1	1	3	4	2	4	1	1	18	4	3	1	1	2	1	2
1	1	1	4	4	5	3	3	4	4	4	4	3	1	1	1	1	4	2	3	1	0	13	4	2	1	3	2	2	2
1	1	1	4	3	5	3	3	4	4	4	4	3	1	1	1	2	4	2	4	1	0	16	2	3	1	3	2	1	1
3	1	1	3	4	4	4	3	3	3	5	5	2	1	1	1	1	4	1	4	1	0	15	3	1	0	1	2	1	1
3	2	1	4	4	4	3	4	4	4	4	4	3	1	1	1	1	4	1	4	1	0	16	4	1	2	3	1	1	1
1	1	2	4	5	4	4	3	4	4	5	3	3	1	1	1	2	1	2	2	1	0	13	2	2	1	2	1	2	1
3	2	1	3	4	4	4	3	4	4	5	5	2	1	1	1	1	4	2	4	1	1	17	4	3	1	2	2	1	2
1	1	1	4	4	5	3	3	4	4	4	4	3	1	1	1	1	4	1	3	1	0	10	2	3	0	4	1	1	1
1	1	1	4	4	4	3	3	3	3	4	4	2	1	1	1	1	4	2	3	1	0	15	7	1	1	3	2	1	2
1	1	1	4	5	4	4	3	4	4	4	4	4	3	1	2	1	3	1	3	1	0	9	5	1	0	1	1	1	2
1	42	1	2	3	1	4	3	4	4	5	5	3	3	2	1	2	4	2	4	1	1	24	11	0	0	0	5	4	4
1	2	1	4	4	5	3	4	4	4	5	5	5	3	3	4	4	5	4	5	1	0	19	8	8	7	7	10	1	2
1	1	1	2	5	2	3	5	5	5	2	5	5	4	1	5	1	1	1	1	1	0	3	8	1	4	10	8	2	1
2	2	1	4	5	3	3	4	3	2	5	5	1	1	1	1	4	5	5	4	1	0	8	2	1	0	7	0	1	1
5	1	2	1	1	4	2	3	4	3	2	2	2	1	1	1	2	4	2	4	1	0	9	5	5	2	3	4	2	2
5	1	1	1	5	2	3	3	5	5	4	5	3	1	3	3	3	3	3	3	1	0	18	8	3	0	8	7	3	3
2	2	1	4	4	5	4	4	3	4	5	5		1	1	2	1		3	4	1	0	3	6	0	0	0	4	2	2
3	1	1	3	4	4	3	4	3	3	4	4	3	2	1	1	1	4	1	4	1	0	16	3	1	0	1	2	1	1
2	2	1	3	4	4	3	3	3	3	4	4	3	2	1	1	1	4	1	3	1	0	12	4	2	3	2	2	1	1
3	1	1	4	4	5	4	3	4	4	5	5	2	1	1	1	1	4	2	4	1	0	17	3	5	1	1	2	1	1
5	1	1	4	4	4	3	3	4	4	4	4	4	2	1	3	1	3	1	3	1	0	10	5	2	0	2	1	2	2
2	1	1	4	3	5	4	4	4	4	5	5	2	1	1	1	1	4	2	4	1	0	15	3	1	0	1	2	2	2
1	1	1	4	4	5	3	3	4	4	4	4	4	3	1	3	1	3	1	3	1	0	9	4	4	2	2	2	1	1
3	2	1	1	4	4	4	4	4	4	5	5	2	2	1	3	2	4	3	5	1	1	11	5	1	1	1	1	2	2
1	2	1	4	2	5	4	3	4	4		5	1	1	1	1	3	3	1	4	1	0	9	5	6	6	5	8	3	2
3	1	1	5	3	5	4	3	4	4	5	5	1	1	1	1	1	5	1	4	1	0	16	8	7	5	3	4	2	1
6	1	2	1	5	4	4	4	4	4	5	5	5	1	1	1	3	5	3	5	2	1	13	1	0	0	0	0	1	1
1	2	1	2	4	4	4	4	5	5	5	5	1	1	1	1	3	5	3	5	1	1	7	7	5	2	4	3	3	2
3	1	1	4	5	4	4	4		2	5	5	5	1	1	1	5	5	5	5	1	1	8	7	6	4	2	5	2	2
1	2	1	2	5	2	3	3		4		5	1	1	1	1	3	5	5	5	1	0	11	5	2	3	1	3	4	4
1	2	2	3	5	5	3	4	4	5	5	5	1	1	1	1	3	5	3	5	1	0	14	10	4	2	4	5	3	2
5	1	2	3	4	3	3	3	4	5	4	5	3	2	1	4	1	3	1	4	1	1	12	4	4	7	2	2	3	4
6	1	1	4	2	5	3	3	4	4	5	5	1	1	1	1	1	4	1	5	1	0	3	3	5	8	0	2	2	2
3	1	1	1	3	3	4	3	4	5	5	5	2	2	1	1	1	1	1	4	1	0	3	10	5	1	3	4	2	2
3	1	1	3	4	5	3	4	5	4	4	5	2	1	1	2	1	4	2	4	1	0	5	4	3	1	9	4	1	2
1	1	2	1	3	4	5	5	4	4	5	5	5	1	1	1	5	5	5	5	2	1	20	10	5	3	4	5	3	3
2	1	1	4	5	1	4	4	4	4	4	4	4	1	1	3	2	4	3	3	1	0	8	1	1	0	1	0	1	2
6	1	2	5	2	5	4	4	5	5	5	5	1	1	1	1	2	5	5	5	1	1	14	9	3	3	1	5	3	1
3	2	2	2	3	5	4	5	5	5	4	4	1	1	1	1	1	1	1	1	1	0	0	1	1	0	3	2	1	2
3	1	1	2	4	5	5	5	5	5	4	4	1		1		1	1	1	5	1	0	1	5	4	9	4	7	2	1
6	1	1	4	5	4	3	3	4	4	5	5	3	2	2	2	4	4	4	5	1	0	12	7	4	3	2	2	2	2
2	2	2	3	4	4	2	4	4	3	5	5	4	1	1	1	1	4	1	1	1	0	1	4	4	3	2	6	1	1
6	1	2	4	4	5	4	4	5	5	5	5	1	4	3	1	3	5	3	5	1	1	4	5	1	1	1	0	1	1
5	1	2	1	3	4	4	4	5	5	5	5						5		5	1	1	11	6	6	2	6	7	2	3
1	1	1	3	4	1	3	4	1	5	4	3	4	1	1	1	3	3	3	3	1	1	13	1	6	5	6	4	1	2
6	1	2	4	4	5	4	5	4	4	5	5	1	1	1	1	3	5	3	4	1	1	3	3	1	1	2	1	1	1
2	2	2	2	5	4	4	4	4	4	5	5	1	1	1	1	2	5	3	5	2	1	5	4	1	2	5	2	1	1
1	1	2	4	5	1	3	3	3	3	3	4	1	1	1	1	1	5	1	5	1	0	4	2	0	0	0	3	2	3
1	1	2	1	1	5	3	3	5	5	5	5	1	1	1	1	5	5	5	5	1	1	24	10	7	5	7	2	2	2
1	1	1	1	4	4	3	3	4	5	5		4	1	1	3	3	4	2	2	1	0	7	8	4	7	6	6	2	3
2	1	2	2	3	5	3	3	2	5	5	2	1	1	1	1	1	5	5	5	1	0	8	3	0	0	2	0	2	2
3	2	1	4	4	4	3	4	4	4	5	4	1	1	1	1	1	3	3	4	1	1	15	12	8	3	10	8	3	3
1	1	1	1	5	3	4	4	5	5	5	5	1	1	1	1	3	5	3	4	1	1	8	4	2	3	3	4	1	1
5	1	2	5	1	5	5	5	1	5		5	1	1	1	1	1	5	3	5	1	1	8	1	0	3	1	1	1	1
2	2	2	4	4	5	3	4	4	5	5	5	5	2	2	1	4	5	3	5	1	0	15	6	4	1	3	4	2	3
1	2	1	3	4	4	4	3	4	5	4	4	1	1	1	3	1	4	1	5	1	0	7	7	3	5	4	8	2	2
2	2	1	2	3	1	4	5	5	5	2	3	4	1	1	1	1	1	1	1	1	0	0	7	8	3	1	10	2	3
3	1	1	1	4	3	4	5	2	2	5	5	1	1	1	1	3	5	4	5	1	1	15	7	1	2	2	5	2	2
2	2	1	2	5	5	4	5	4	5	5	5	1	1	1	1	4	5	5	5	1	1	21	9	3	2	2	7	3	2
3	1	1	2	4	2	4	4	4	5	5	5	2	1	4	3	3	5	3	4	1	0	3	6	3	0	1	3	2	2
3	2	2	1	5	3	4	4	3	4	5	5	5	1	1	1	4	5	5	5	1	1	16	7	3	3	3	4	2	2
3	1	2	1	5	3	5	5	3	4	5	5	1	1	1	1	1	5	4	5	1	1	6	4	6	8	2	8	1	2
2	1	1	4	3	4	3	4	4	5	5	4	1	1	1	1	1	2	1	3	1	0	14	5	5	4	0	3	2	2
1	1	2	4	5	5	4	3	1	4	3	5	1	1	1	1	1	5	3	5	1	1	12	10	5	2	8	5	1	2
2	1	1	5	1	5	4	4	5	5	5	4	1	1	1	3	3	4	3	1	1	1	19	7	2	2	1	6	2	2
2	1	1	2	3	4	4	4	4	5	4	5	1	1	1	1	3	5	3	5	1	1	6	3	2	0	0	1	2	2
2	2	2	3	4	1	3	4	5	4	5	5	1	1	1	1	1	4	3	4	1	0	5	6	2	1	2	8	2	2
2	2	1	4	4	4	4	4	4	4	5	5	2	1	1	1	3	4	3	4	1	0	7	4	1	2	1	0	2	3
2	2	1	2	4	4	4	5	4	4	5	5	4	1	2	2	3	4	3	4	1	1	17	6	1	2	1	2	2	2
1	2	2	3	5	4	5	5	3	5	5	5	1	1	1	1	3	5	4	5	1	1	7	5	0	2	4	4	1	2
3	1	2	2	3	4	3	4	4	4	5	5	1	1	1	1	1	5	3	2	1	1	0	1	0	1	0	0	1	1
3	1	2	4	3	4	4	4	3	3	5	5	1	1	1	1	4	5	4	5	1	1	15	8	6	6	4	8	1	2
6	2	1	2	4	4	4	4	4	3	5	4	1	1	1	1	3	5	5	4	2	1	8	4	1	0	1	2	1	2
1	1	2	3	4	5	3	3	4	4	4	4	1	1	3	1	3	5	3	5	1	1	11	9	4	3	1	7	3	2
3	2	1	5	3	5	3	3	5	5	5	5	1	1	1	1	5	5	5	5	1	1	4	2	3	6	1	7	1	1
3	2	2	4	4	5	4	3	4	5	5	4	1	1	2	4	3	5	2	5	1	1	23	7	3	2	0	7	4	3
1	1	2	2	4	3	3	2	4	5	4	4	1	1	1	1	1	5	1	4	1	0	7	5	2	2	0	4	2	2
2	2	1	4	4	5	1	3	5	5	5	5	3	1	4	4	3	5	4	3	1	0	10	7	3	5	5	5	2	3
2	2	2	4	5	4	4	4	4	4	4	5	1	1	1	1	1	4	3	3	1	0	4	9	1	1	1	5	2	1
2	2	2	4	3	5	3	3	4	3	5	5	1	1	2	1	1	4	1	3	1	0	5	9	4	2	2	3	1	2
3	2	2	2	4	3	4	3	2	2	5	5	3	2	1	1	1	4	1	4	1	1	5	6	8	6	1	5	2	1
1	2	2	1	3	3	2	3	4	5	5	5	1	1	1	1	3	5	3	5	1	0	4	4	3	3	5	1	1	1
6	1	2	3	3	4	4	5	5	5	5	5	1	1	4	1	1	5	1	5	1	1	10	2	2	1	0	3	2	1
1	2	2	3	4	5	3	4	5	5	5	5	1	1	1	1	1	5	3	5	1	1	16	11	5	1	5	8	4	4
2	2	2	4	5	3	3	4	4	4	5	5	3	3	1	1	4	5	3	5	1	1	10	6	2	1	5	5	1	1
6	1	1	4	4	4	4	4	5	5	5	5	1	3	3	5	3	5	3	5	1	1	13	7	2	5	3	3	1	1
3	2	2	1	4	3	5	4	5	4	5	5	1	1	1	1	4	5	3	5	1	0	18	7	1	1	4	3	1	1
3	2	1	4	4	4	4	4	5	4	5	5	1	1	1	1	1	4	1	4	1	0	6	5	0	2	4	6	2	2
1	2	2	4	5	4	4	5	5	5	5	5	1	1	1	1	4	5	4	5	1	0	5	5	0	0	6	0	2	3
1	2	1	4	3	4	4	4	3	5	5	5	1	1	1	1	1	4	1	4	1	0	0	3	8	3	7	7	1	2
1	1	1	4	3	3	3	2	3	4	4	4	3	3	2	3	1	4	3	4	1	1	11	9	7	2	2	4	1	2
1	1	2	5	2	5	4	3	5	5	5	5	1	1	1	1	1	5	5	5	1	1	7	6	4	2	2	4	1	1
1	2	2	4	3	5	3	4	4	4	5	5	1	1	1	1	1	3	1	3	1	0	13	4	8	4	8	7	2	2
1	2	2	4	3	5	3	2	5	4	1	1	1	1	1	5	1	1	1	1	1	0	17	6	5	4	10	5	1	4
1	2	2	1	5	5	4	3	5	5	4	4	4	1	1	5	1	3	1	1	1	0	2	6	11	10	8	8	2	4
1	2	1	5	5	4	4	5	4	5	5	5	1	1	1	1	3	5	3	5	1	0	6	10	6	2	4	12	3	4
3	1	2	4	3	3	3	4	4	4	4	4	2	1	3	1	3	4	3	4	1	1	10	7	5	5	8	7	1	1
3	1	2	4	3	4	4	4	4	4	5	5	1	1	1	1	3	5	3	4	1	1	12	6	2	2	0	3	2	3
3	1	1	4	4	5	3	3	2	2	5	5	1	1	1	1	4	5	4	5	1	1	15	6	4	3	5	3	2	3
2	2	1	4	3	5	5	5	4	4	5	5	5	1	1	1	1	4	3	4	1	1	13	5	4	1	0	7	4	4
1	2	2	2	4	5	3	3	4	4	5	5	1	1	1	3	1	5	1	4	1	1	10	6	1	2	1	2	2	2
1	1	2	1	5	5	3	5				5	1	1	1	1	3	5	3	5	1	1	4	11	9	2	2	6	4	4
1	2	1	1	3	5	4	5	5	5	5	5	1	1	1	1	1	5	4	5	1	0	17	8	2	1	8	2	2	2
1	2	1	4	4	5	2	3	5	5	5	5	1	1	1	1	4	5	4	5	1	1	4	8	4	0	3	10	1	3
1	2	1	3	5	1	4	4	5	4	5	5	2	1	3	3	1	5	3	5	1	1	25	12	10	6	4	9	3	4
6	1	2	4	3	5	4	4	3	4	5	5	1	1	1	1	1	5	1	5	1	0	0	3	0	1	3	2	2	1
1	2	1	2	4	4	5	5	4	4	5	5	1	1	1	1	1	4	1	5	1	0	8	6	1	5	6	4	1	1
2	2	2	2	4	3	2	2	4	5	5	5	2	4	4	5	2	4	3	4	1	1	16	8	4	2	9	6	2	2
6	42	2	3	4	5	4	4	4	3	5	5	1	1	1	1	3	5	4	4	2	1	5	3	1	3	3	1	2	2
1	2	1	4	3	4	5	4	5	5	5	5	1	1	1	1	3	5	3	5	1	0	12	3	6	4	6	5	1	2
1	1	1	2	4	5	4	4	4	4	5	5	1	1	1	1	3	5	5	5	1	0	8	4	0	0	0	1	2	2
5	2	2	2	5	4	4	4	5	3	5	5	1	3	1	2	1	5	3	4	1	1	2	4	5	3	1	5	2	2
3	2	2	4	5	4	4	4	4	5	4	5	1	2	1	1	3	5	3	5	1	1	7	2	2	2	3	1	1	2
2	1	2	4	4	2	4	4	4	4	2	4	5	5	1	4	2	3	3	2	1	0	6	5	1	4	3	1	1	1
3	1	2	3	4	5	4	4	2	4	5	4	5	1	1	2	5	5	5	5	1	1	2	5	6	3	1	5	2	2
1	2	1	2	3	5	4	5	5	5	5	5	1	1	1	1	3	5	3	5	1	0	11	5	6	3	10	9	4	4
3	2	2	4	4	5	5	5	2	3	5	5	1	1	1	1	1	4	5	5	1	1	2	3	0	3	1	1	1	1
3	2	1	4	4	5	3	3	5	4	5	5	3	1	3	3	3	4	3	4	1	1	21	9	10	5	2	8	4	5
3	1	2	5	3	5	4	4	5	5	5	5	1	1	1	1	3	5	3	5	1	1	4	0	0	1	1	0	1	1
1	2	1	3	4	5	3	3	5	4	5	5	1	1	1	2	5	5	3	5	1	0	24	11	4	3	2	8	2	3
1	2	2	4	4	5	4	3	4	5	5	5	1	1	1	1	3	5	3	5	1	1	9	9	6	3	5	7	3	3
2	2	1	4	5	5	4	4	4	5	5	5	1	1	1	4	4	5	5	5	1	1	13	5	1	2	0	4	2	1
1	2	1	5	3	4	4	5	5	5	5	5	1	1	1	1	1	3	1	3	1	0	0	4	5	4	10	6	2	3
1	2	1	2	4	5	3	3	5	4	5	5	2	1	1	1	3	3	3	4	1	1	21	10	9	4	0	11	4	2
1	2	1	5	3	5	4	3	4	5	4	4	3	3	1	2	1	3	1	3	1	0	8	7	3	1	1	5	1	2
3	1	1	4	5	5	4	3	4	5	5	5	3	3	3	3	3	3	3	3	1	0	16	4	5	4	5	3	1	1
2	1	1	1	5	4	2	4	3	5	5	4	1	1	1	1	3	4	4	5	1	0	11	11	5	3	1	4	3	2
2	2	2	4	4	4	3	3	4	4	5	5	1	1	1	1	1	5	3	5	1	1	17	10	9	3	3	8	4	4
2	2	2	1	3	3	5	5	5	3	5	4	1	1	1	1	1	5	3	4	1	0	1	2	3	7	0	2	2	2
1	1	2	3	5	5	4	4	5	5	5	5	2	1	1	1	1	5	3	5	1	0	9	4	5	2	3	0	2	2
2	2	1	4	2	4	3	4	5	4	5	5	1	1	1	1	3	3	3	4	1	1	10	7	2	1	1	2	2	1
2	2	1	5	4	5	4	5	4	5	4	4	2	1	2	1	3	4	3	4	1	1	25	8	5	2	0	4	4	2
2	2	2	3	3	3	3	4	4	4	5	5	1	1	1	1	1	5	1	5	1	0	13	6	4	3	3	2	2	2
1	2	1	4	5	5	5	4	4	4	5	5	1	1	1	1	1	5	3	4	1	0	3	1	3	3	12	4	1	2
1	1	2	2	3	2	4	4	3	4	4	4	5	3	1	1	3	5	5	5	1	0	12	6	4	1	5	5	1	2
1	2	1	4	3	5	3	3	5	5	5	5	2	1	2	1	4	5	5	4	1	0	8	8	3	5	1	7	3	2
3	1	1	2	5	2	3	3	4	4	4	5	1	1	1	1	3	5	3	5	1	0	3	4	4	5	2	4	1	1
2	2	1	1	4	1	4	4	3	4	5	4	5	1	1	1	1	4	1	4	1	1	2	5	0	1	0	3	1	1
2	2	2	3	5	1	3	5	3	4	5	4	5	1	1	1	1	5	1	3	1	0	6	5	0	0	1	0	3	2
2	1	2	2	3	5	3	2	4	4	4	5	3	1	1	4	2	4	3	2	1	1	4	6	1	5	1	2	1	1
2	2	2	4	4	4	4	4	4	4	4	4	3	1	3	1	3	5	5	5	1	0	5	4	2	4	2	5	2	1
2	1	2	4	3	5	5	5	5		3	3	3	3	1	1	4	5	5	5	1	1	13	3	0	0	0	1	2	2
2	1	1	4	4	5	3	2	4	4	2	3	1	1	1	1	1	1	1	3	1	0	3	8	7	5	2	5	4	4
2	2	1	4	3	4	4	5	5	5	5	5	1	2	2	3	2	5	3	5	1	1	17	4	2	3	1	5	3	2
2	2	2	3	4	5	3	4	4	4	4	4	5	1	1	1	3	5	3	2	1	0	3	5	3	3	1	5	1	2
3	1	1	1	3	2	4	4	4	5	4	3	4	3	1	3	3	2	3	3	1	0	9	2	2	4	2	3	1	1
2	2	1	4	3	4	2	2	5	5	5	5	4	1	1	2	1	2	3	4	1	0	16	7	7	1	4	7	4	3
1	2	2	4	3	2	4	4	4	3	5	5	1	1	1	1	1	5	3	4	1	0	1	1	2	2	0	1	1	1
2	1	2	3	4	4	4	4	4	5	5	4	4	4	3	1	3	4	3	5	1	0	17	8	5	4	7	4	4	4
3	1	2	1	1	4	2	3	4	3	5	3	1	1	1	1	1	5	1	5	1	1	10	8	8	3	0	1	3	1
3	1	1	4	5	5	5	5	5	5	5	4	5	1	1	1	3	5	3	5	1	0	11	1	0	2	1	0	1	2
6	2	1	3	3	4	3	4	4	4	5	5	3	1	1	1	3	5	4	5	2	1	11	9	10	4	6	5	2	4
2	1	2	1	3	4	3	5	5	5	5	5	1	1	1	1	4	5	5	5	1	1	15	8	4	7	5	6	3	3
3	1	2	2	5	5	5	3	5	5	5	5	1	1	1	1	3	5	3	5	1	0	1	2	0	0	5	2	1	1
3	1	1	4	5	5	4	4	5	4	5	4	1	1	1	1	3	5	3	4	1	0	15	3	2	2	8	4	2	1
1	2	1	3	4	2	3	3	4	4	5	5	1	1	1	1	3	3	3	4	1	0	14	7	5	5	7	8	2	3
2	2	2	3	3	5	4	4	3	5	5	5	5	1	1	1	5	5	5	5	1	1	7	4	0	0	0	0	1	1
1	2	1	2	5	4	3	4	4	4	5	5	1	1	1	5	1	2	3	3	1	0	0	5	0	1	3	0	1	2
1	2	1	4	4	5	5	4	5	5	5	5	3	1	1	1	1	4	1	5	1	0	12	6	6	3	3	5	2	2
3	1	2	3	3	4	3	3	4	4	5	5	4	3	1	1	3	4	4	5	1	1	9	9	7	5	4	6	2	1
2	2	2	2	4	1	4	4	4	3	5	5	4	1	1	1	1	1	1	4	1	0	3	5	4	3	0	4	2	1
1	1	2	1	2	5	3	4	4	3	5	5	1	1	1	1	1	5	3	5	1	0	10	6	5	5	3	5	1	1
2	2	1	3	2	4	5	4	4	4	5	5	1	1	4	1	1	5	1	5	1	0	20	9	1	4	4	2	2	2
3	1	2	1	5	5	3	3	4	4	5	5	1	1	1	1	5	5	5	5	1	1	14	6	0	0	0	0	1	1
3	1	2	3	3	4	3	3	2	3	5	5	1	1	1	1	1	4	1	4	1	0	10	2	0	0	2	1	1	1
3	1	1	4	3	4	3	3	4	3	5	5	1	1	1	1	1	4	3	5	1	1	14	8	3	4	6	7	3	4
3	2	1	2	5	3	2	4	4	5	5	5	1	1	1	1	1	4	3	5	1	1	4	7	4	4	4	2	2	1
2	2	2	2	3	3	3	4	5	5	5	5	4	1	1	3	1	3	1	2	1	0	10	5	7	1	7	9	1	3
1	1	2	1	5	5	3	3	5	5		5	2	1	1	1	4	5	5	5	1	0	13	6	2	8	5	10	2	4
5	1	1	2	5	2	3	1	4	4	2	4	4	3	1	2	3	4	3	2	1	0	4	7	7	3	6	4	2	2
2	2	1	2	4	4	3	3	5	5	4	5	3	1	1	1	3	4	3	4	1	1	7	6	4	0	1	2	4	4
2	2	1	5	3	3	4	4	4	4	5	5	3	1	1	1	3	4	3	5	1	0	4	2	3	1	0	4	3	3
1	1	2	5	2	5	3	3	4	5	2	3	5	1	1	1	5	5	5	5	1	1	12	10	11	3	3	2	2	2
3	1	1	4	4	4	3	4	5	4	5	5	3	1	1	2	3	5	3	4	1	1	6	8	5	4	6	9	1	1
6	1	2	4	5	4	4	4	4	4	5	5	1	1	1	1	3	5	3	5	1	1	8	2	2	2	4	3	2	2
6	1	2	5	2	3	2	3			5	5	1	1	1	1	1	5	3	5	1	1	3	6	6	2	4	3	1	1
1	1	1	1	4	4	4	4	1	1	5	5	1							5	1	0	0	0	0	0	0	0	1	1
3	1	2	3	4	4	4	4	4	4	5	4	1	1	1	1	3	5	3	5	1	1	11	1	2	1	2	0	1	1
3	2	1	4	5	4	4	4	4	4	4	4	1	2	1	2	3	4	3	5	1	0	13	6	2	2	0	2	2	2
2	2	1	2	5	3	4	5	5	4	5	5	1	1	1	1	1	5	1	4	2	1	16	7	4	1	3	4	2	2
6	1	1	3	4	3	4	4	5	5	5	5	1	1	1	1	1	5	3	4	1	1	10	5	2	2	3	3	2	2
2	2	1	2	3	4	2	4	3	4	5	4	1	1	1	3	3	4	3	5	1	1	14	8	7	3	4	8	2	2
2	2	2	2	4	5	3	4	4	4	5	5	3	1	1	2	1	5	3	4	1	0	8	6	2	1	5	7	1	2
2	2	2	4	4	5	3	4	5	5	5	5	2	1	1	1	4	5	5	5	1	1	19	8	6	2	0	10	2	2
1	2	2	4	4	5	4	4	5	5	5	4	3	3	3	3	3	3	3	3	1	0	6	2	2	2	3	1	2	2
2	2	1	4	5	3	3	3	5	3	5	4	3	1	1	3	1	3	1	3	1	0	7	5	4	3	3	6	2	2
2	2	2	2	4	4	5	4	5	5	5	5	1	1	1	1	3	5	3	5	1	1	3	3	1	1	0	1	1	1
2	2	2	5	3	1	4	3	4	4	5	5	1	1	1	1	3	5	4	5	1	1	10	6	1	1	0	4	2	3
2	2	2	4	5	5	3	4	4	5	5	5	3	1	1	1	3	4	3	5	1	0	14	8	5	7	7	7	4	2
2	1	1	5	3	5	3	3	5	5	4	4	2	1	1	1	4	5	4	4	1	1	21	10	7	5	7	3	3	4
1	2	1	4	3	4	3	3	5	5	5	5	3	1	1	1	1	5	3	4	1	0	10	6	5	3	1	6	4	5
1	2	1	4	5	4	3	3	4	5	5	5	2	1	1	1	3	5	3	4	1	0	3	4	3	0	0	2	1	1
1	1	1	3	3	4	5	4	4	5	5	5	1	1	1	1	1	5	1	5	1	1	2	0	0	0	0	0	1	1
5	1	1	2	5	5	3	3	3	4	5	5									1	1	16	7	8	3	12	4	2	2
5	1	1	1	5	4	4	4	1	4	5	5	1	1	1	1	1	5	5	5	1	0	0	1	0	0	0	0	1	1
2	1	2	5	4	4	4	4	5	5	5	5	1	1	1	1	1	5	1	4	1	1	14	6	1	4	0	4	1	1
1	2	1	1	4	5	2	4	4	5	2	3	3	1	1	1	1	5	3	5	1	0	17	4	4	2	6	6	3	3
1	2	1	5	3	5	3	3	5	5	5	5	3	3	1	1	5	5	5	5	1	0	18	4	7	7	5	5	2	3
5	1	2		5	5	3	3	3	4	5	5	1	1	1	1	3	5	4	5	1	1	16	9	10	5	5	6	3	1
1	1	2	2	4	1	1	3	5	5	3	4	1	1	1	1	1	1	1	1	1	0	0	2	1	0	2	0	2	2
1	2	1	2	4	2	4	3	3	3	4	5	1	1	1	1	1	3	1	3	1	0	7	4	8	6	7	9	3	3
2	2	2	2	5	5	4	5	4	5	5	5	1	1	1	1	1	4	1	5	1	0	11	6	1	4	0	2	2	1
1	2	1	3	3	5	3	4	5	5	4	4	5	1	1	1	5	5	5	5	1	0	10	3	1	1	4	3	1	2
2	2	1	3	3	4	4	4	5	4	5	5	1	1	1	1	1	3	1	5	1	0	6	6	3	2	6	1	1	2
2	2	1	3	4	3	4	3	4	5	5	5	3	2	2	1	2	4	3	3	1	1	13	7	8	5	3	6	2	2
2	1	2	2	4	3	3	4	5	4	4	4	4	1	1	1	1	5	3	5	1	1	4	4	2	1	4	4	2	2
1	1	2	4	4	5	3	3	4	5	5	5	1	1	1	1	2	5	5	5	1	0	9	5	1	3	1	2	2	3
1	2	1	2	5	4	3	4	4	5	5	5	1	1	1	1	1	5	3	5	1	0	17	10	3	2	5	5	2	2
5	1	1	3	2	2	5	4	2	2	5	5	1	1	1	1	1	5	1	5	1	0	9	2	2	2	3	2	2	1
1	2	1	4	4	5	3	4	5	5	5	5	1	1	1	1	3	5	3	4	1	0	10	5	5	1	2	3	2	1
1	2	1	4	5	5	4	4	3	5	5	5	1	1	1	1	1	4	1	4	1	0	7	7	4	5	2	4	2	2
1	2	2	4	1	5	4	3	5	5	2	2	1	1	1	1	1	1	1	4	1	0	23	9	6	9	1	5	4	4
1	2	2	4	2	4	3	3	4	4	5	5	1	1	1	1	3	5	5	5	2	1	15	5	0	2	4	7	2	2
1	1	1	2	2	3			2	4	1	4	1	1	1	1	1	1	1	1	1	0	11	8	3	4	5	2	2	3
1	1	2	4	4	4	4	3	5	5	4	5	1	1	1	1	1	4	1	4	1	1	16	8	3	4	3	4	2	1
1	1	1	2	4	5	3	4	4	5	5	5	1	1	1	1	1	5	1	5	1	0	10	9	2	3	8	2	4	3
2	2	2	3	3	5	5	5	5	4	5	5	1	1	1	1	1	5	3	5	1	0	21	11	4	6	7	13	4	5
2	2	1	2	4	5	3	5	3	2	5	5	3	1	1	2	3	4	1	3	1	1	11	5	3	4	5	3	3	3
2	1	2	3	5	5	4	4	5	5	5	5	1	1	1	1	5	5	5	5	1	1	21	4	1	0	1	0	2	1
5	2	1	2	4	1	3	3	3	4	4	4	4	1	2	1	3	5	4	5	1	1	21	9	6	4	5	9	4	4
1	2	2	5	2	5	3	3	5	5	5	5	1	1	1	1	5	5	5	5	2	1	19	8	9	2	3	13	4	5
6	2	1	4	5	4	3	4	4	3	2		3	3	4	3	3	3	3	3	1	1	14	8	7	9	7	5	3	3
6	42	1	2	3	4	4	4	4	5	5	5	1	1	1	1	1	5	3	5	1	1	7	5	1	1	1	0	1	1
3	1	1	4	3	5	4	4	5	5	5	5	1	1	1	1	3	4	4	5	1	0	0	0	0	0	0	0	1	1
2	1	1	4	3	5	4	4	3	5	4	4	1	1	1	1	1	5	1	5	1	1	15	6	2	5	7	5	3	2
3	2	2	3	4	5	4	4	5	5	5	5	1	1	3	1	4	5	5	5	1	0	13	7	2	5	7	2	3	1
1	2	2	4	5	5	2	2	5	5	5	5	1	1	1	1	3	5	5	5	2	0	19	12	8	6	5	13	4	5
5	2	1	4	4	4	3	3	5	5	5	4	5	1	1	1	5	5	5	4	1	1	25	15	13	10	10	15	4	5
1	2	1	4	4	4	3	3	4	4	5	5	1	1	2	1	1	4	2	4	1	0	14	8	6	2	4	4	4	5
1	2	1	4	5	5	4	3	5	5	5	5	3	3	3	4	3	4	3	4	1	0	15	10	8	6	8	11	4	5
2	2	1	4	3	5	4	4	5	5	5	4	2	1	1	1	3	5	3	3	2	1	13	5	5	2	3	6	3	2
2	2	1	5	2	4	4	3	4	5	5	4	1	1	3	2	3	4	3	5	1	0	18	6	5	5	1	8	2	2
2	2	2	3	5	3	3	4	5	5	5	5	1	1	1	1	5	5	5	5	1	0	0	5	6	3	11	3	3	2
2	2	2	4	3	4	3	3	4	4	5	4	1	1	1	4	5	5	4	5	1	0	5	2	4	5	10	5	3	2
1	2	1	2	3	4	2	3	4	5	5	5	1	1	1	1	4	5	3	4	1	0	2	6	4	1	5	6	2	4
3	1	1	4	5	4	5	4	5	5	5	5	5	1	1	1	3	5	3	5	1	1	18	6	7	2	1	2	4	4
1	2	1	2	5	4	4	4	4	4	5	5	2	1	2	1	1	5	1	5	1	0	6	4	4	1	0	0	2	2
3	42	2	3	2	5	4	4	3	4	5	5	5	1	1	1	1	5	1	4	1	1	4	4	0	0	0	0	1	1
1	1	2	2	4	3	4	4	5	5	3	3	1	1	1	3	1	3	2	5	1	1	8	4	2	2	4	1	2	2
3	1	1	4	5	4	4	4	5	4	5	4	1	1	1	1	3	5	3	5	1	0	10	4	1	3	3	1	1	1
3	1	2	3	4	5	4	4	3	4	5	5	5	1	1	1	3	5	3	4	1	0	11	5	1	2	3	5	2	1
3	2	1	4	4	5	4	3	4	2	5	5	1	1	1	1	1	4	1	4	1	0	8	6	5	2	5	4	2	2
1	1	2	3	3	5	3	3	1	5	3	3	5							5	1	0	16	9	6	2	2	7	1	1
5	2	2	4	5	3	3	5	5	5	5	4	1	1	1	1	1	4	1	4	1	0	10	4	9	12	4	9	2	3
3	1	2	4	4	5	3	4	5	5	5	5	2	1	1	3	3	5	3	5	1	0	8	5	3	4	0	1	2	1
3	1	2	4	3	5	4	3			5	5	1	3	3	3	3	5	4	4	1	0	14	5	8	4	3	10	2	2
1	1	1	4	3	5	3	5	3	4	5	3	5	2	1	1	3	5	1	2	1	1	13	8	12	5	6	11	2	3
2	1	1	3	3	2	5	5	4	4	4	5	1	3	2	2	2	4	4	4	1	1	15	5	1	2	0	2	3	1
3	1	2	1	3	2	4	4	4	3	5	4	1	1	1	1	1	5	3	5	1	1	5	3	1	1	1	2	3	2
3	42	2	5	3	5	4	4	3	2	5	5	1	1	1	1	3	5	4	5	1	1	7	1	0	2	3	0	1	1
3	1	2	2	2	4	3	3	5	5	5	3	1	1	1	1	5	5	5	5	1	1	11	3	0	6	2	3	2	1
2	42	2	5	2	5	4	3	4	4	5	5	1	1	1	1					1	0	11	3	2	2	2	3	1	1
3	1	1	4	3	3	4	3	5	5	5	5	1	1	1	1	3	5	3	5	2	1	5	0	0	2	0	1	1	1
1	1	1	5	3	5	4	4		3	5	3	2	3	3	3	3	4	4	5	1	0	18	12	7	7	1	10	2	3
5	1	2	4	4	5	3	4	4	4	5	5	1	1	1	1	5	5	5	5	2	0	10	6	4	0	1	1	3	2
1	1	1	2	4	2	3	3	4	4	4	4	2	3	3	2	1	2	3	4	1	0	3	5	4	3	4	6	2	3
3	1	1	2	4	4	5	5		5	5	5	2	4	1	1	3	4	3	4	1	0	9	1	0	1	1	0	2	2
3	1	1	4	4	4	4	4	3	5	4	4	5	1	1	1	5	5	5	4	1	0	13	6	2	2	4	6	3	3
3	1	1	4	3	4	4	4	4	4	5	5	5	1	1	1	3	4	2	3	1	1	8	4	1	0	1	2	2	1
5	2	1	2	4	5	5	5	5	5	5	4	5	1	1	1	3	4	3	5	1	0	6	5	5	5	9	5	1	1
1	1	1	2	4	5	4	5	5	5	5	5	4	4	3	1	1	5	5	5	1	0	25	6	5	4	4	5	2	1
3	1	1	3	5	5	5	3	3	4	4	4	3	1	1	1	3	5	1	5	1	1	15	5	4	1	5	4	1	1
5	2	2	4	2	3	2	4	5	5	5	4	3	2	4	3	3	4	3	5	1	0	16	11	8	9	7	14	4	4
1	1	1	3	3	5	4	4	5	5	5	5	1	1	1	1	5	5	1	5	1	1	19	5	4	2	0	2	2	1
1	1	2	2	4	4	4	4	4	4	4	4	5	1	1	1	3	4	3	4	1	0	8	4	4	3	2	2	1	1
2	1	1	5	5	4	4	5	4	5	5	5	2	3	3	4	3	4	3	4	1	0	3	2	3	4	6	2	2	1
3	1	1	2	4	2	3	3	4	4	5	5	1	1	1	1	1	5	3	5	1	0	2	3	0	0	0	1	1	1
2	2	1	5	3	5	4	4	2	3	5	5	1	1	1	1	3	3	4	4	1	1	10	7	4	10	3	10	2	3
2	1	1	5	3	5	5	4	1	3	5	4	5	1	1	1	3	5	3	4	1	1	10	1	0	1	2	1	1	1
1	2	1	2	3	4	4	4	4	4	5	5	1	1	1	1	1	1	1	4	1	0	0	4	4	3	7	3	1	2
1	2	1	5	3	4	4	4	5	4	4	4	1	5	3	4	3	3	3	4	1	0	8	6	6	7	6	7	3	2
6	1	2	3	4	4	4	4	5	5	5	4	1	1	1	1	3	4	2	4	1	0	10	5	5	5	7	6	2	2
2	2	1	2	3	5	3	4	3	4	5	5	2	1	1	2	1	4	2	2	1	0	16	8	9	3	5	7	4	4
6	1	2	4	3	5	4	3	4	4	5	5	1	1	1	1	3	4	3	5	1	0	1	0	0	0	0	1	1	1
5	1	2		2	4	3	3	5	5	5	5	4	2	2	1	1	5	5	5	1	0	0	7	8	2	2	3	3	5
3	1	2	3	2	5	4	4	1	3	5	5	1	1	1	1	3	5	3	5	1	0	10	2	0	7	1	5	1	1
1	2	1	4		1		4	4		5		4	1	4	1	4	4	4	5	1	1	23	6	5	2	4	5	3	3
2	2	2	4	4	1	4	4	5	4	5	5	1	1	1	1	3	5	3	5	1	0	11	8	6	2	5	4	2	2
1	1	2	5	2	4	3	3	3	3	5	5	1	1	1	1	1	5	3	4	1	0	6	6	4	3	2	1	2	2
1	2	1	5	4	5	2	2	5	5	5	5	3	1	1	2	4	5	3	4	2	1	19	8	6	4	3	11	4	5
1	2	1	1	4	4	3	4	5	5	4	5	1	1	1	1	1	5	1	4	1	0	13	5	5	1	4	3	1	1
1	2	1	4	3	3	3	4	3	4	5	5	1	1	1	1	1	4	1	3	1		8	4	2	0	0	3	1	1
1	2	2	4	4	1	4	3	4	3	3	4	1	1	1	1	1	5	3	5	2	1	25	9	4	1	0	2	2	2
1	2	2	2	5	4	3	4	2	5	3	4	1	1	3	1	3	5	3	5	1	1	14	11	6	5	0	4	4	5
1	2	2	4	5	5	4	4	3	5	5	5	1	1	1	1	1	4	1	3	1	0	2	3	1	1	0	0	1	1
1	1	2	4	5	1	2	3	5	4	4	5	1	1	1	1	1	5	3	4	1	1	10	4	1	6	1	5	1	1
1	1	1	4	3	4	5	4	3	4	5	5	1	1	1	1	4	5	4	5	1	0	15	1	2	1	1	0	1	1
1	1	2	4	4	5	3	3	4	4	4	4	1	1	1	1	1	5	5	5	1	0	11	12	7	4	3	5	4	3
1	1	2	5	4	4	4	5	5	5	5	5	3	1	1	1	1	4	4	3	1	0	3	2	1	3	3	1	2	1
1	42	1	4	4	4	4	4	3	5	3	3	5	3				1	3	1	1	0	3	8	1	3	3	7	2	2
2	1	2	4	4	5	4	4	4	4	5	5	1	1	1	2	1	5	3	4	1	1	12	4	0	1	2	3	1	2
1	2	1	4	2	4	3	3	4	4	5	5	4	5	3	4	2	3	2	4	1	0	2	7	8	9	8	6	1	1
1	1	1	2	2	2	4	2	3	2	5	5	2	1	2	2	2	3	4	4	1	0	14	5	8	6	5	8	1	1
6	1	2	2	5	5	3	5	5	5	5	5	1	1	1	1	1	5	1	5	1	0	0	4	2	0	1	0	1	2
1	1	2	1	5	5	5	3	4	4	4	5	1	1	1	1	5	5	5	5	1	1	5	5	2	3	0	0	3	3
1	1	2	4	4	5	4	4	3	5	5	5	1	1	1	1	3	5	3	5	2	1	12	8	4	4	5	5	3	2
2	1	1	5	4	5	5	2	2	5	5	4	2	2	1	1	3	3	2	4	1	1	1	2	1	0	0	1	2	1
1	2	2	3	5	3	4	5	3	5	5	5	2	4	3	1	1	3	1	3	1	0	9	6	4	5	8	6	3	2
3	1	2	2	5	5	4	2	5	5	5	5	1	1	1	1	5	5	4	5	1	1	18	6	3	1	1	4	2	1
3	1	2	4	3	5	3	4	5	5	5	4	4	3	1	1	3	5	4	4	1	1	10	4	5	2	3	6	3	2
6	1	1	5	4	5	4	4	5	5	5	5	1	1	4	1	3	5	3	5	1	1	23	6	1	1	4	1	1	1
3	1	1	4	5	5	3	2	5	5	4	4	2	1	1	1	1	4	2	4	1	0	18	9	1	3	2	5	2	2
6	1	1	4	4	4	5	4	1	1		5	1	1	1	1	3	5	3	5	1	0	6	4	2	2	0	0	1	1
3	1	2	5	1	5	3	4	2	4	4	4	1	1						5	1	1	11	7	5	4	4	5	2	2
1	1	1	4	4	5	3	2	5	5	5	5	5	4	2	1	2	5	3	5	1	0	5	1	3	2	2	1	1	2
3	1	2	5	3	5	3	3	5	5	5	5	1	1	1	1	3	5	4	5	1	1	7	6	5	2	1	4	1	1
3	1	2	3	4	3	3	3	3	4	4	4	3	1	3	1	1	4	1	4	1	1	10	8	8	4	2	5	2	1
2	1	2	4	5	5	3	3	5	5	5	5	1	1	1	3	2	5	2	5	2	1	16	10	5	7	2	4	2	3
3	1	2	1	5		4	4	5	5	5	5	1	2	1	1	1	3	3	4	1	1	16	7	2	1	2	4	1	1
3	1	2	5	3	5	2	4	5	5	5	5	1	1	1	1	1	5	5	5	2	1	17	11	3	8	3	5	1	1
3	1	2	2	5	5	3	3	2	3	4	4	1	1	1	1	1	5	1	5	1	1	10	5	4	5	2	3	2	2
6	1	1	4	3	5	3	4	4	4	4	4	1	1	1	1	1	3	1	3	1	0	10	5	2	3	0	2	2	2
6	1	2	2	3	4	4	4	3	3	5	5	1	1	1	1	3	4	3	4	1	0	4	4	4	2	2	0	1	1
1	2	2	4	3	5	3	5	5	5	5	4	3	3	3	3	1	1	3	4	1	0	15	9	5	3	10	6	3	4
2	1	1	1	4	5	4	4	4	5	3	3	1	1	1	1	1	5	3	5	1	1	16	4	0	2	0	0	1	1
3	1	1	1	4	4	4	4	2	4	5	5	1	1	1	1	3	5	3	5	1	0	1	5	0	4	3	5	1	1
1	1	2	3	3	2	4	3	4	4	4	5	4	1	1	1	1	3	3	4	2	1	2	0	1	2	0	1	1	2
3	1	2	4	3	5	4	4	5	5	5	5	1	1	1	1	2	5	3	5	1	1	20	7	3	7	3	2	2	2
3	1	1	2	3	3	4	4		5	4	4	3	4	4	1	1	4	4	4	2	1	9	7	5	3	5	9	4	2
2	2	2	3	1	5	3	3	4	4	5	4	1	1	1	1	1	5	1	4	1	1	21	13	8	4	8	10	4	5
3	1	1	1	3	1	5	4	3	5	5	5	1	1	1	1	1	5	3	4	1	1	3	0	4	6	5	2	1	1
6	1	2	2	3	5	3	2	5	5	5	5	1	1	1	1	3	5	3	5	1	1	5	4	2	4	0	3	2	1
3	1	1	1	5	3	4	3	5	3	5	5	1	1	1	1	3	5	3	5	1	1	5	8	3	1	1	2	1	3
2	1	2	1	1	3	5	5	5	5	5	5	3	3	5	5	5	5	5	5	1	1	15	8	7	5	8	7	2	2
1	1	2	4	3	4	4	3	3	2	4	3	3	2	1	1	3	5	3	5	1	1	7	7	7	4	3	3	2	2
6	1	2	1	3	5	5	5	4	1	5	5	1	1	1	1	5	5	5	5	1	1	12	3	0	0	0	1	1	1
3	1	1	1	5	1	3	4	3	2	5	5	1	1	1	1	1	5	1	5	1	1	9	4	6	2	2	3	2	2
1	2	2	4	5	4	3	4	4	5	5	5	2	1	1	1	3	5	4	5	2	1	15	7	3	1	7	6	2	2
1	1	1	4	1	4	4	3	3	4	5	4	1	1	1	1	1	5	2	5	1	0	4	5	2	2	3	3	2	2
3	2	1	4	4	3	5	4	5	5	4	4	4	4	1	5	1	1	1	1	1	0	3	11	6	8	5	9	3	3
3	1	2	3	3	5	4	3			5	5	1	1	1	1	3	5	3	5	2	1	16	8	4	5	5	5	1	1
1	2	2	4	3	5	5	5	5	4		5	1	1	1	1	3	4	3	3	1	0	7	2	6	2	3	7	2	4
1	1	1	2	2	5	5	5	3	5	5	5	5							5	1	1	13	9	2	2	6	1	2	2
1	1	2	2	3	2	4	4	4	4	5	5	4	4	4	3	2	3	1	4	1		8	4	5	5	4	6	2	2
2	2	2	2	4	3	5	5	3	4	5	5	1	2	2	1	2	4	1	4	1	0	4	5	0	0	2	2	2	2
2	2	2	2	5	5	4	4	5	5	5	5	3	3	3	4	3	5	3	4	1	0	13	7	4	4	1	8	2	3
2	2	1	5	2	5	3	2	3	4	5	5	1	1	1	1	1	1	1	4	1	0	15	12	7	8	5	7	4	2
2	2	1	4	3	1	4	4	1	5	5	5	1	1	1	1	1	5	1	5	1	1	10	7	3	2	1	1	1	1
3	1	1	2	3	4	3	2	5	3	5	5	1	1	1	1	3	5	4	5	1	1	9	3	1	0	0	0	2	2
3	1	1	2	4	4	3	4	4	3	4	4	4	2	2	2	1	4	3	4	1	1	12	3	4	1	0	3	2	2
6	42	1	1	5	1	4	4	5	5	5	5	1	1	1	1	4	5	4	4	1	1	1	1	0	0	1	1	1	1
2	2	1	2	5	1	3	4	5	5	5	5	1	1	1	2	1	2	1	2	1	0	9	5	4	2	2	3	2	2
2	2	1	3	3	5	4	4	3	4	5	5	1	1	1	1	3	5	3	5	1	1	15	3	0	0	0	1	2	1
2	2	2	5	3	4	3	2	4	2	5	5	3	1	1	1	1	1	1	4	1	1	12	9	6	4	1	7	3	3
2	2	1	2	4	1	3	4		4	5	5	3	3	3	3	1	1	1	3	1	0	9	6	3	2	1	3	2	2
1	2	2	4	4	3	5	4	5	5	5	5	1	1	1	1	3	3	3	3	1	0	17	5	9	10	12	8	3	4
2	2	2	3	3	4	3	4	5	5	5	5	1	1	1	1	1	3	1	3	1	0	16	9	7	2	6	5	2	3
2	2	1	3	4	4	4	4	4	5	5	5	1	1	1	1	3	4	3	5	1	0	10	4	3	3	8	5	2	2
3	2	2	5	4	5	4	4	5	5	5	4	1	1	2	4	1	4	2	4	1	0	15	9	4	3	6	9	4	3
1	1	2	3	3	3	4	4	3	3	4	4	3	1	1	2	1	3	1	3	1	1	2	5	0	2	7	7	1	1
3	2	1	4	2	4	4	4	4	4	4	4	1	1	1	2	1	4	1	4	1	1	0	5	4	4	8	5	1	2
1	1	2	5	3	5	5	4	5	5	4	4	1	1	1	1	3	5	5	5	1	0	22	13	6	3	10	8	3	4
3	2	1	2	4	1	4	5	5	5	5	5	1	1	3	1	3	4	3	5	1	0	6	7	2	2	2	2	2	2
1	2	2	4	4	5	5	2	5	5	5	5	1	1	1	1	3	5	1	5	1	0	2	9	5	4	3	6	4	4
1	2	2	4	4	1	2	4	5	5	5	5	1	1	1	1	1	5	1	5	1	0	9	6	8	6	3	6	3	4
3	2	2	4	3	4	4	4	4	4	5	5	1	1	1	1	1	4	3	4	1	0	9	3	4	4	2	2	3	2
5	1	1	3	5	3	4	5	3	5	3	4	1	1	1	1	1	5	1	1	1	0	2	5	0	2	3	4	1	1
2	1	2	5	2	5	3	4	4	5	5	4	1	1	1	1	1	4	3	4	1	0	7	6	3	3	3	1	2	2
1	1	2	5	3	5	4	5	5	5	5	5	1	1	1	1	1	5	3	4	1	1	17	6	7	0	9	11	2	4
1	2	2	5	1	5	3	2	3	2	5	5	5	1	1	1	3	4	3	5	1	1	24	11	9	7	0	10	4	3
2	2	2	4	5	4	3	3	4	5	5	5	1	1	1	1	1	5	4	4	1	1	14	9	7	8	4	6	3	4
3	1	2	2	5	5	4	4	4	5	5	5	2	1	3	1	3	5	3	5	1	1	18	2	4	5	4	6	3	4
1	1	1	4	2	5	4	3	5	5	5	5	1	1	2		4	4	4	5	1	0	18	5	8	4	4	3	4	4
1	1	1	4	5	5	4	4	5	5	3	3	1	1	1	4	1	3	1	3	1	0	3	7	3	2	2	2	1	2
3	2	1	4	3	5	2	1			5	4	1	1	1	1	1	4	2	4	1	0	14	6	5	5	5	10	3	5
3	2	2	4	2	2	3	4	5	4	4	4	1	1	1	1	1	4	1	4	1	1	12	8	8	6	3	8	3	4
2	1	1	5	5	4	3	2	4	5	3	4	4	1	1	1	1	2	1	3	1	0	12	8	7	4	9	14	4	4
2	2	2	4	4	5	3	4	4	4	5	4	1	2	3	3	2	4	3	4	1	1	15	2	2	4	0	5	2	2
3	1	2	5	2	5	3	2	5	4	5	5	1	1	4	1	3	5	3	4	1	1	18	11	8	6	2	10	4	4
3	1	2	3	4	2	3	3	3	4	5	5	1	1	4	1	3	4	4	4	2	1	13	9	6	2	5	4	3	4
2	1	2	4	5	5	3	3	5	5	5	5	3	3	3	3	3	5	5	5	1		21	9	3	4	2	8	2	3
2	1	1	5	1	5	3	4	2	3	5	5	1	1	1	1	1	5	1	5	1	1	19	6	2	1	2	9	1	2
1	2	2	5	5	5	5	5	5	5	5	5	1	1	1	1	4	5	5	5	1	0	16	9	2	4	2	5	1	3
2	2	2	5	5	5	3	3	4	4	5	4	1	1	1	1	1	4	1	5	1	1	1	5	1	2	2	2	3	3
2	2	1	4	3	4	4	4	5	5	5	5	1	1	1	1	3	5	3	5	1	1	9	7	7	7	2	9	1	4
1	1	2	2	5	3	3	1	5	5	5	5	1	1	1	1	3	1	3	1	1	1	4	7	6	4	5	3	4	3
2	2	1	1	1	5	4	5	4	4	5	5	1	1	1	1	1	5	3	5	1	0	16	9	6	2	2	7	1	1
5	1	1	2	2	5	3	4	4	5	4	4	2	3	3	4	4	2	3	2	1	0	18	5	7	5	8	7	1	2
1	1	2	4	3	3	3	3	2	4	5	5	2	2	3	1	3	4	3	4	1	0	16	5	6	6	9	7	1	2
6	1	2	4	4	2	4	4	4	5	5	4	1	1	1	1	4	5	4	5	1	1	0	2	0	4	6	1	1	1
5	1	1	2	5	3	4	4	3	2	5	5	1	1	1	1	3	5	5	4	1	0	1	7	6	3	9	6	2	2
2	1	1	4	5	5	4	4	5	5	5	4	1	1	1	1	1	5	4	5	1	1	12	5	1	3	2	3	2	2
6	1	2	4	2	4	4	2	3	4	5	5	3	1	3	1	3	5	4	5	1	1	5	6	6	4	1	2	1	1
1	1	1	4	3	5	4	4	4	5	5	5	1	1	1	1	3	4	1	3	2	1	2	0	4	3	6	3	1	1
2	2	1	4	3	4	4	5	4	4	5	5	1	1	1	1	1	4	1	2	1	0	11	3	1	1	1	1	3	2
1	2	1	3	4	4	4	4	3	4	5	5	1	1	1	1	1	4	3	4	1	0	2	1	1	1	2	0	1	2
1	1	1	2	3	4	4	3	4	2	4	4								5	2	1	6	6	4	1	2	3	2	1
1	2	1	4	5	4	5	5	5	4	5	3	3	2	4	2	1	4	1	4	1	0	0	1	0	3	1	2	1	1
1	2	1	3	5	2	3	4	4	4	5	5	2	1	1	1	4	4	4	5	2	1	19	5	5	5	4	9	2	2
2	2	1	4	4	4	3	3	5	5	5	5	1	1	1	1	3	5	3	5	1	0	15	6	2	3	4	1	3	3
1	1	2	4	4	5	2	2	4	4	5	5	1	4	5	1	3	5	2	2	1	1	25	9	5	2	4	6	4	4
2	2	1	4	4	5	4	4	3	4	5	5	1	1	1	1	1	5	3	5	1	1	0	2	4	3	2	1	1	1
2	2	1	1	1	5	4	4	5	5	5	5	1	1	1	5	1	1	1	1	1	0	0	7	4	10	9	3	1	1
