# Supplementary material for: Wearing face masks when no longer mandatory: An exploratory study about attitudinal and psychological health factors in a large Italian sample
Source: PLoS One. 2025 Mar 4;20(3):e0314607. doi: 10.1371/journal.pone.0314607 (PMC11878940; doi:10.1371/journal.pone.0314607)
Supplement: S4 File — The.R script to run the network analysis https://doi.org/10.5281/zenodo.14056916. (R) [file pone.0314607.s004.R]

# Clear the workspace
rm(list = ls())

# Specify the path to retrieve the dataset in the working directory
setwd("")

# Set options to display numbers without scientific notation
options(scipen = 999)

# Read the dataset into a data frame
df <- read.csv2("dataset.csv", sep=",")

# Display summary statistics of the data frame
summary(df)

# Load the required packages
library(bootnet)
library(ggplot2)
library(qgraph)

# Estimate the network using the dataset
network <- estimateNetwork(df,
                           default = "EBICglasso",
                           corMethod = "spearman",
                           threshold = TRUE)
# Extract the correlation matrix from the network object
cor_matrix <- network$results$optnet
# Define the groups for node categorization in the plot
Groups <- c(rep("Demographics", 2), "Past Covid infection",
            rep("Physical Contact", 3), rep("Resilience", 2),
            rep("Reactance", 2), rep("Trust in healthcare professions", 2),
            rep("Negative feelings of mask use", 4),
            rep("Positive feelings of mask use", 4),
            rep("Current use of face mask", 2),
            "Covid related fears", rep("Personality Traits", 5),
            "Generalized anxiety", "Depression")


# Plot the network using qgraph
NameS <- c("A1", "A2", "B", "C1",
           "C2",	"C3",
           "D1",	"D2",	"E1",
           "E2",	"F1",	"F2",
           "G1",	"G2",
           "G3",	"G4",	"G5",
           "G6",	"G7","G8",
           "H1",	"H2","I1",	"J1",
           "J2",	"J3",	"J4",
           "J5",	"K1","L1") 

png(filename = "high_res_plot.png", width = 3920, height = 2990, res = 300)

qgraph_output <- qgraph(cor_matrix, 
                        layout = "spring",
                        legend.cex = .2,      # Scaler per la dimensione della legenda
                        legend = FALSE,
                        legend.mode = 'style3',  # Specifica lo stile della legenda
                        groups = Groups,
                        vsize = 4,
                        esize = 50,           # Dimensione dei bordi
                        edge.width = 0.3,           # Spessore delle linee
                        palette = 'rainbow',
                        posCol = "#006400",
                        negCol = "#8B0000",
                        borders = FALSE,
                        vTrans = 200,
                        details = TRUE,
                        edge.label.cex = 0.6,       # Dimensione delle etichette dei bordi, regola se necessario
                        edge.labels = TRUE,       # TRUE per mostrare etichette sui bordi
                        edge.label.color = "black",  # Colore delle etichette sui bordi
                        edge.label.font = 1,      # Font in grassetto per le etichette sui bordi
                        label.cex = 0.6,          # Dimensione delle etichette dei nodi
                        label.color = 'black',    # Colore delle etichette dei nodi
                        label.prop = 2,
                        font = 1,
                        nodeNames = NameS,
                        repulsion = 0.9)   
dev.off()
png(filename = "high_res_plot2.png", width = 3920, height = 2990, res = 300)

centralityPlot(qgraph_output, scale = c("z-scores"), include = "all", orderBy = "Strength")
dev.off()


# Looking at the width of variation
bootnet_nonpar <- bootnet(network, 
                          nBoots = 100, # number of boot samples
                          nCores = 8)
png(filename = "high_res_plot.png", width = 1920, height = 1980, res = 300)

plot(bootnet_nonpar,
     labels = FALSE,
     order = "sample")
dev.off()
library(ggcorrplot)
library(Hmisc)
# Visualizza la matrice di correlazione con corrplot - parte superiore
corrplot(cor_matrix, method = "color",
         col = colorRampPalette(c("red", "white", "blue"))(200),
         type = "upper", # Visualizza solo la parte superiore
         addCoef.col = "black", # aggiunge i valori delle correlazioni
         tl.col = "black", tl.srt = 4, # colore e rotazione delle etichette
         number.cex = 0.5, # dimensione dei numeri delle correlazioni
         cl.cex = 0.7, # dimensione delle etichette della legenda
         cl.align.text = "c")
