# Supplementary material for: Wearing face masks when no longer mandatory: An exploratory study about attitudinal and psychological health factors in a large Italian sample
Source: PLoS One. 2025 Mar 4;20(3):e0314607. doi: 10.1371/journal.pone.0314607 (PMC11878940; doi:10.1371/journal.pone.0314607)
Supplement: S1 Dtata — (ZIP) [file pone.0314607.s005.zip]

Archive with 6 entries (6 files):
- Supporting Information/dataset_linear_model.csv
- Supporting Information/dataset_network.csv
- Supporting Information/modelselection_glme.R
- Supporting Information/Network_analysis.R
- Supporting Information/README.txt
- Supporting Information/robustness_check.pdf
