# Supplementary material for: Wearing face masks when no longer mandatory: An exploratory study about attitudinal and psychological health factors in a large Italian sample
Source: PLoS One. 2025 Mar 4;20(3):e0314607. doi: 10.1371/journal.pone.0314607 (PMC11878940; doi:10.1371/journal.pone.0314607)
Supplement: S1 Dtata — (ZIP) [file pone.0314607.s005.zip › Supporting Information/README.txt]

This repository "data" contains a CSV file that serves as the data source for the network analysis and regression analysis discussed in the accompanying article. Each column within the CSV file corresponds to a node in the network analysis. 

Run first the Network_analysis.R script and then the "Generalized linear mixed effect modeling.R script. 
